# Supplementary material for: Phylogenomics and metabolic engineering reveal a conserved gene cluster in Solanaceae plants for withanolide biosynthesis
Source: Nat Commun. 2025 Jul 10;16:6367. doi: 10.1038/s41467-025-61686-1 (PMC12246201; doi:10.1038/s41467-025-61686-1)
Supplement: Supplementary file 4 — Supplementary Data 1 [file 41467_2025_61686_MOESM4_ESM.xlsx]

## Sheet: Sheet1
Supplementary Data 1. List of genes in withanolide gene clusters.
Species	Name	Gene ID	Official CYP name	Functional annotation	Nucleotide sequences
Physalis floridana	Pf24ISO-a	GWHTANUX022891			ATGTCAGATGTGAAGCCTGCCCCTCGTCCCAAGAGGTCGACGCAGTTTGTGGACTTTCTTGTCCAATTCAGATGGATTGTTGTTGTCTTCTTTGTCCTTCCCTTCTCGTGCCTGTATTATTTTTCGATATACCTAGGGGACGTTAGATCTGCACGGAAATCTGACAGGCAGCGTCAGAAGGAACATGAGGAGAATGTTAAGGAGGTCGTGAAGCGTCTTGGACAGAGGGATGCATCAAAGGATGGCCTTGTCTGCACAGCTAGGCCTCCCTGGACGGTGATTGGAATGAGAAATTGCGACTATAAGCGTGCTCGTAGTTTCAAAGTTGATCTTTCCAAGTTTAGAAATATTCTTGAAATCAACAAGGAACGGATGGTTGCCAGAGTTGAACCTCTTGTC…
	Pf24ISO-b	GWHTANUX022913			ATGTCAGATGAGAAGGTGGCCACTGTTCGTCCCAAGAGGGAGACGCGGTTGGTGGACTTTCTTGTCCAATTCAGATGGATCGTTGTTATATTCTTCGTCCTTCCTTTCTCGTGCTTGTACTACTTCTCCATATACCTAGGGGATGTTAGATCTGCGCGGAAATCTGAAAGCCAGCGTAAGAAGGAACACGAAGAAAACGTTAAAGAGGTTGTGAAGCGCCTTGCACAGAGAGATGCGTCAAAGGATGGCCTTGTTTGCACAGCCAGGCCTCCCTGGACGGTTATTGGAATGAGGAATTGTGACTATAAGCGTGCTCGTAGTTTCAAAGTTGATCTTTCCAAGTTTAGAAATATTCTTGAAATCAACAAGGAACGAATGGTTGCAAAAGTTGAGCCTCTT…
	PfCYP87G-a	GWHTANUX022890			ATGTGGAACATAATTTTAGGCATAGTAGGAGTAGTAGTAGTAGGAATCACCCATTGGGTGTATAGATGGAGGAATCCAAAATGCAAAGGAGTATTGCCTCCTGGCTCTATGGGTCTTCCCCTTATTGGAGAAACCCTTCAATACTTCTCCAAGAGTCCCTATGAAGGAATTCCCCCCTTCATTGCTGAAAGAAAAGCAAAGTACGGTACGTTATTTAAAACGAGCTTAGTTGGGCAACCTATCGTGATATCGACAGATCCAGATGTGAATTACTATGTGTTCCAACAAGAAGATAAGTTGTTTCAATGTTCTTACACAAAGAGTGCTGTTGAACTGTCTGGGAAAAAAGGTTTGATGGGTAATGGTGGATCTGCCCATAAATACCTTAGGAACTTAGTG…
	PfCYP87G-b	GWHTANUX022912			ATGTGGAACATAATTTTATGCATAGTAGGGCTAGTAGTAGTAGGAATCACCCATTGGGTGTACAGATGGAGGAATCCAAAATGCAAAGGAGTATTACCTCCTGGTTCTATGGGTCTTCCCCTTATTGGAGAAACCCTTCAATACTTCTCCAAGAGTCCATATGAAGGAATTCCCCCCTTCATTGCTGAAAGAAAAGCAAAGTATGGGACGCTGTTTAAAACGAGCTTAGTTGGACAGCCTATTGTAATATCGACAGATCCGGATGTGAATTACTATGTGTTCCAACAAGAAGATAAGTTGTTTCAATGTTCTTACACAAAGAGTGCTGTTGAACTGTCTGGGAAAAAAGGTTTGATGGGTAATGGTGGATCTGCCCATAAATACCTTAGGAACTTAGTG…
	PfCYP88C-a	GWHTANUX022898			ATGGAATTAGTGTACTTGTGCACAGCTCTGGGAGTAGGGATTTTGACCTTCATTAGTGTGCTAAAGAGAGTAAATGGCTGGTTTTATTCACTCAAACTTAGTCCAGAGGAAAGTCGCTTGCCTCCAGGTGACATGGGCTGGCCATTAGTCGGTAACATGCTTTTTCTCTTGAGATGTTACATCGTCGGTAATCTCGATGCATTCGCAGCTTACTTTTCTACTAGGTTCGGGCCAGGAGGGATATACACGGGACACATGTTCGGAAGGCCAACGATTATTGTGACGAAGCCCGAACCATGCAGGAAAATCCTGATGGACGAAGAGAATTTCGCCGGAGCATTTCCTGACTTTTTTTTGACCTTGCTTGGAAATATTGAAAACCAAGAACACAGGACTCTT…
	PfCYP88C-b	GWHTANUX022902			ATGGAGTACGACTTAGTGTTCTTCTGCACAGCTTTAGGAGTTGGAATTTTAGCTCTTATTAGTGTACTAAAGAGAGTAAATGGCTGGTATTATTCATTCAAATTTAGTTCAGAGAAAAGTCGATTGCCTCCAGGTGACATGGGCTGGCCAATCGTTGGTAACATGCTTTTTTTCGTCAAATGTCTTTCAGCTTATGATCTTAAATCATTTGTGTCCTACTTTGTTACTAGGTATGGGCAAGGAGGGATGTACAGGACTTTCATGTTTGGGAAGCCAAGTGTTATCGTTACAACGCCTGAATTATGTAGGAAAATCTTGATGGATGATGAAAATTTTGACTTGGGATTTCCCAAATACATCTTAGAGCTACTGAGAAAAGAACCAATTGGTGGAACATCC…
	PfCYP88C-c	GWHTANUX022904			ATGGAGATGGATTCATCGGTTCTGTTGTACACAGCTTTGGGAGTAGGGATGTTAACCCTTTGTAGTATGTTAAAAGATGTAAATGGGTTGTTTTATGCAATCAAATTTAGTTCAAGGAAATATCGGCTGCCTCCAGGTGACATGGGCTGGCCATTCATTGGGAACATGATTCTTTTCTTCAAAAGTTTCAAATCCACTGGCAATCCTGGCTCATTTGTGTCTTACTTTGTTGCTAGGTTTGGGCCAGTGGGGATGTATAAGGCATACATGTTCGGATCGCCGAGCATCATCGTGACAAAACCAGAAATATGTAAGAAAATCTTTATGGATGATGATAATTTCGACAGAGGGAAAACGAACTCAGTTAGTACAGCTTCAAACCAAGACGACAAACGTCTC…
	PfCYP88C-d	GWHTANUX022909			ATGGAGGTAGATTCATCAGTTTTGCTGTACACAGCTTTGGGAATAGGGATCTTAACCCTTTGTAGTATGTTAAAAAATGTATATGGGTTGTTTTATGCAATCAAATTTAGCTCAAGCAAATATAGGTTGCCTCCAGGTGACATGGGCTGGCCATTCATTGGGAACATGCTTCTTTTCTTCAAAAGTTTCAAATCTACTGGCAATCCTGGCTCGTTTCTATCTTACTTTGTTACCAGGTTTGGGCCAGTAGGGATGTACAAAGCATACATGTTTGGATGGCCAAGCATCATCGTTACGACACCAGAAATAAGCAGGAAAATACTTATGGATGTCGATAATTTCGACAGAGGGAAAGAGCACACAGCTACAGAATCAAACCAACTAGAAAAGCAGCTGCGT…
	PfCYP88C-e	GWHTANUX022910			ATGGAGTACAACTTAGTGTTCTTGTCCACAGCTTTTGCAGTAGGGATTTTAACCCTTATTAGTGTGCTAAAGAGAGCAAATGGTTGGTTTTATTCAATGAAATTCAGTTCAGAGAAATGCCGATTGCCTCCAGGTGACATGGGCTGGCCAGTCGTTGGGAACATGCTTTTTTTCGTCAAATGTCTTTCAGCTTACGATCTTAAATCCTTTGTGTCCTACTTTGTTACTAGGTTCGGCCAAGGAGGGATGTACCGGACATTTATGTTTGGGAAGCCAAGCGTTATCGTCACAACGCCTGAATTATGCAGGAAAATCTTGATGGACGACGAGAATTTTGACTTGGGATTTCCCAGTTACATCCTTGAGCTACTGAGAAAAGAACCAATTGGTGGAACATCC…
	PfCYP749B-a	GWHTANUX022897			ATGATGATAGCACTAATAGCTTTCTCTGTTTTCCTAATTGGAGCACTGGTTCTTGGTAGGTACTTATACAAATCATGGTGGTATCCACTTTCCCTACAACAGTTGATGAATTCACAGGGAATCAAAGGTCCACCTTACGAATTTGGCAGTGGGAGCGGCAGAGCTACTGCAGAAATGTTCATGAAATGCAATACTGCTCCCACAGACATATCACACGACATATTCCCAAGATTACAGCCACATTTCCGTTCATGGATAAAACTCTATGGAAGTACTTTTCTTTATTGGATGAACAGTACTCAACCGCAACTGATAGTAAGTGATGTTGAGTTGCTCAAAGAAATTTTTACCAACAAACAAGGCTCCTTTGGTAAGGCTAAATATGATGGCATCCTGAAG…
	PfCYP749B-b	GWHTANUX022911			ATGATGATAGCACTAATAGCCTTTTCTGTTTTCCTAATTGGAGCACTGGTTCTTGGTAGGTACTTATACAAATCTTGGTGGTATCCAATTTCCCTACAACATTTGATGAATTCACAAGGAATCAAAGGTCCACCTTACGAATTTGGCAGTGGGAACGGCAGAGCTACTGCTGAAATGTTCATGAAATGCAGTAGTGCTCCCACGGACATATCACACGACATTTTCCCAAGATTACAGCCACATTTCCGTTCATGGATAAAACTATATGGAAGTACTTTTCTTTATTGGATGAGCAGTACTAAACCACAGTTGGTTGTAAGTGATATTGAGTTGATCAAAGAAGTTTTTACCAACAAACAAGATTCATTTGGTAAGGCCAAATTTGATGGCATCCTAAAG…
	PfSDR-a	GWHTANUX022905			ATGGATAATCCAACAACAGCCAACAAAAAATTGGAGGGTAAAATAGCCATCATCACTGGAGGAGCCAGTGGTATCGGCGAGGCCACGGCTCGACTCTTTGCTCAACATGGGGCTAAAGTGGTGATTGCCGACATTCAAGAGGAAAAGGGCCGATCAGTAGCAGAATCCATTGGTGTCTGTTGTAGCTTCATCAAATGTGAAGTCTCTGACGAGAAACAAGTCCAATCTTTGGTAAAAACAACGTTAGAAATTCATGGTCGACTCGATATTATGTTCAGCAATGCCGGAATTTCCAATATCGACGAAAATAAACAAGTTATGCTAGGTTTTAACCTAGATAATTTGGACAAGATAATGAGTATCAATGTACGAGGATCAGCTGCGTGTGTGAAATATGCG…
	PfSDR-b	GWHTANUX022906			ATGGATAACCTAACAACAGCCAACAAAAAATTGGAGGGTAAAATCGCCATCATCACTGGAGGAGCCAGTGGTATCGGCGAGGCCACGGCTCGACTCTTTGCTCAACATGGGGCTAAAGTGGTGATTGCCGACATTCAAGAGGAAAAGGGCCGATCAGTAGCAGAATCCATCGGTGTCTACTGTAGCTTCATCAAATGCGACGTCTCCGACGAAAAACAAGTCCAATCTTTGATGAAAACAACGTTAAAAATTCATGGTCGACTCGATATTATGTTCAGCAATGCTGGAATTTCCAGTACTATCTACGACGATGAACAAGTTATGCTAGGTTTTAGCCTGGATAATTTAGACAAGATAATGAGTATCAACGTAAGGGGATCAGCTGCGTGTGTGAAATAC…
	PfSDR-c	GWHTANUX022914			ATGGAAAAGCCAACAATAGCCGACAAAAAATTGGAGGGTAAAATCGCCATCATCACTGGAGGAGCCAATGGTATCGGCGAGGCCACGGCTCGACTGTTTGCTCAACATGGGGCTAAAGTGGTGATTGCTGACATTCAAGAGGAAAAGGGCCGATCAGTAGCAGAATCCATCGGTGTCTGCTGCAGCTTCATCAAATGCGACGTCTCCGACGAGAAGCAAGTCCAATCTTTGGTAAAAACAACGTTAGAAATTCATGGCCGACTCGATATTATGTTCAGCAATGCCGGAATTTTCAGTGCTGATGACAGTGAACAAGTTATGCTCGGTTTTAACCTGGAAAGTTTAGACAAGATAATGAGTATCAACGTACGAGGATCAGCTGCGTGTGTGAAATATGCG…
	PfST-a	GWHTANUX022896			ATGTCTTCCTCTTGCCCTTCCAAAGTTAGTCGCTTATTTCTATCAGAAGATTCAAAAGAAACTATAAGCACTAAATGCAAAGAACTTATAGCAACCCTCCCCAAACTAGACCCCCCTCATCCAACTTATGAAATCACCCAATACAATGGCTTCTGGTTCCATTCTAGCACTCTACAAGCAGCTTTAACCCTCTCAGATACTTTCAAGGCTCAACCCTCTGATATTTTCATTTGTAGTTCTCCAAAAACAGGTACCACTTGGCTTAAAGCCTTGGCCTTTTCAATTGTCACTCGTGATCGTTTCTTGGACGATGACCTAACAAATCCTTTGCTCAACAACGTACCTCACAATTGCGTACCTACTTTAGAAGTTGATCTTAATGTCAACCCTTCTTTCCTA…
	PfST-b	GWHTANUX022915			ATGCCTTCCTCTTCCCCTTCCAAAGTTAGTCGCTTATTTCTATCAGAAGATTCAAGGGAAACCATAAGCACTAAATGCAAAGAACTTATAGCAACCCTCCCCAAACTAGACCCCCCTCATCACACTTACGAAATCCCCCAATACAAAGGCTTCTGGTTCCATTCTGGCATTATAGAAGCAATCTTAACCCTCTCAGAGACTTTCAAGGCTCAACCCTCTGACATTTTCATTTGTAGTTCTCCTAAAACAGGTACCACTTGGCTTAAAGCCTTGGCCTTTTCTATTGTCACTCGTGATCGCTTCTTGGACGATGACCCTAACAACCCTTTACTCAAAAACGTACCTCACAATTGCGTACCTACTTTAGAAGTTGATCTTAATGTCAACCCTTCTTTCCTA…
	PfAT-a	GWHTANUX022907			ATGAACAAGCTAGAGATTCAAATCCTGATAAGAAAAACCCTAAAACCCTCAACTCCTACCCCAAATAATTATCGAAGTTTTAATCTTTCATTGTTTGATCAGCTCGCTCCTCCGCATATTTATGTACCCGTGCTGCTCCACTACTTGCCTAGATGTATTGACAGTAGCGGTGTTGATGAAAGATGTGATAAGTTGCAAAAATCTTTAGCTGAAACCTTAACCAAGTTTTACCCTCTAGCAGGGAGATATAGAAAAGACGACCTTACAATTCAATGCAATGATGAAGGTGTTGAGTATGTTGAAACCAAAGTCAACGCGGATCTTGCTGAATTTCTCCATCAAGGACCCAAGATTGAGCTTTTGAATGATTTTCTTCCACAAAAATTATTAGTAGATCCC…
	PfODD-a	GWHTANUX022892			ATGGCAGTATTGTCAAAGGAAATGAGGATTCCCACCATAGATTTCTCCAAGGTAGAGCTAGGTGAATGGGAGTCCGTAACCAGTCAAGTTGTCAAAGCTTTGGAAGAGTATGGTTGCTTTATAGCAATATATGATAAGGTTTCAAAGGAAACTAGAGAAGCCATGTTTGATATATTAAAAGAGATCTTTGAATTTCCAGTGGAAACAAAAAGGAAAAACTCCGTACCGGAAAATCCTTCGGATGGCTACATAGGGCAATTTCCACATCTGCCCTTGTACGAGAGTTTCTGTCTTTCTGACTTGACCAAACCCCAAAATGTTGAAACCTTTGCTAATATCTTCTGGCCTCATGGAAATCCTCACTTTTTCAAGGTGTATGAGTCGTACATAAAGCCACTT…
	PfODD-b	GWHTANUX022893			ATGAGTAAGCTTCCAATAATAGATTTGAGGAAGGGAGAGTTGAAAGAAGGGAGTGAAGAATGGATATCATTGAGGGAGCAAGTGTACAAAGCATTAGAAGAATATGGTTGTTTTGAGGCATTGCTTGATGGAATTCCCAAAGAGAGCCTATTTGAAAAGTGGAAACAAGTAGACTTTCCTAATTTGGATGTCAGGTATACAAGTACTCAAACTTCACCATCTTACATGCCAGTTTATGAAAGACTGCCTGTTGAACATGTCCTCTCTCCCGGTGTTATTGAAAACCTTTCCAAAACCCTTTGGCCAGATCATGAAGACCCAGAATTTTGTGATTTGGTGCATTGTTATTCCAAGGGATTATTCGAATTTGATGAGATGGTAAGAAAAATGATATTTGAG…
	PfODD-c	GWHTANUX022894			ATGGCAATATCAAATGAAATGAGGATTCCCACCATAGATTTCTGCAAGGTAGAGCAAGGTGAATGGGAGTCCGTAAGAAGTCAAGTTGTCAAATCTTTGGAAGAGTATGGTTGCTTTATAGCAATATATGATAAGGTTTTAAAGGAAACTCAAGAAGCCATATTTGATATATCAAAAGAAATGTTTGAATTTCCATTGGAAACAAAAATGAAAAACGCCGTACCGGAGAATCCTTCCGATGGCTACATAGGGCGAATTCCAGTGCTTCCCTTGTATGAGAGTCTCGGTATTGCTGACTTTATCAAACCCCAAAATGTTGAAACCTTTGCCAATATCTTCTGGCCTCATGGAAATCCTCACTTTTTGAAGGTGTATGAGTCCTGCGCAAAGCCACTCGTG…
	PfODD-d	GWHTANUX022901			ATGACAATATCAAAGGAAACGAAGGTTCCGACCATAGATTTCTGCAAGATAGAGCTAATTAAATCAGGTGGTGCAGTAGATGAATGGGAGTCCATAAGAAGTCAAGTTGTCAAATCTTTGGAAGAGTATGGTTGCTTTATAGCAATATATGATAAAGTTTCAAAGGAAACTCAAGAAGCCATATTTGATATATCAAAAGAAGTGTTTGAATTTCCATTGGAAACAAAAATGAAAAACGTCTCAATGGATAATCCCACGGATGGCTACAAAGGACAATTTCCAATGCTTCCCTTGTATGAAAGTCTCTGCATTGCTGACTTCACTAAACCCCAAAGTGTTGAAACCTTTGCCAATATCTTCTGGCCTCAGGGAAATCCTCACTTTTTCAAGGTGTATGAG…
	PfODD-d	GWHTANUX022908			ATGACAATATCAAAGGAAACGAAGGTTCCTACCATAGATTTCTGCAAGGTAGAGCTAATTAAATCAGGTGGTGCAGTAGATGAATGGGAGTCCATAAGAAGTCAAGTTGTCAAATCTTTGGAAGAGTATGGTTGCTTTATAGCAATATATGATAAGGTTTCAAAGGAAACTCAAGAAGCCATATTTGATATATCAAAAGAAATGTTTGAATTTCCATTGGAAACAAAAATGAAAAACGCCGTACCGGAGAATCCTTCCGATGGCTACATAGGGCGAATTCCAGTGCTTCCCTTGTATGAGAGTCTCGGTATTGCTGACTTTATCAAACCCCAAAATGTTGAAACCTTTGCCAATATCTTCTGGCCTCATGGAAATCCTCACTTTTTCAAGGTGTATGAG…
Physalis pruinosa	Pp24ISO-a	Ppru02022.1			ATGTCAGATGTGAAGGCTGCCCTTCGTCCCAAGAGGTCGACCCAGTTCGTGGACTTTCTTGTCCAATTCAGATGGATTGTTGTTGTCTTCTTTGTCCTTCCCTTCTCGTGCCTGTATTATTTTTCGATATACCTAGGGGACGTTAGATCTGCACGGAAATCTGACAGCCAGCGTCAGAAGGAACATGAGGAGAATGTTAAGGAGGTTGTGAAGCGTCTTGGACAGAGGGATGCATCAAAGGATGGCCTTGTCTGCACAGCTAGGCCTCCCTGGACGGTGATTGGAATGAGAAATTGTGACTATAAGCGTGCTCGTAGTTTCAAAGTTGATCTTTCCAAGTTTAGAAATATTCTTGAAATCAACAAGGAACGTATGGTTGCCAGAGTTGAACCTCTTGTC…
	Pp24ISO-b	Ppru02041.1			ATGTCAGGGGAGAAGGTGGCCACTGTTCGTCCCAAGAGGGAGACGCGGTTGGTGGACTTTCTTGTCCAATTCAGATGGATCGTTGTTATATTCTTCGTCCTTCCTTTCTCGTGCTTGTACTACTTCTCCATATACCTAGGGGATGTTAGATCTGCGCGGAAATCTGAAAGCCAGCGTAAGAAGGAACACGAAGAAAACGTTAAAGAGGTTGTGAAGCGCCTTGCACAGAGAGATGCATCAAAGGATGGCCTTGTTTGCACAGCCAGGCCTCCCTGGACGGTTATTGGAATGAGGAATTGTGACTATAAGCGTGCTCGTAGTTTCAAAGTTGATCTTTCCAAGTTTAGAAATATTCTTGAAATCAACAAGGAACGAATGGTTGCAAAAGTTGAGCCTCTT…
	PpCYP87G-a	Ppru02021.1	PpCYP87G1	W22H (withanolide biosynthesis 22-hydroxylase)	ATGTGGAACATAATTTTAGGCATAGTAGGAGTAGTAGTAGTAGGAATCACCCATTGGGTGTATAGATGGAGGAATCCAAAATGCAAAGGAGTATTGCCTCCTGGCTCTATGGGTCTTCCCCTTATTGGAGAAACCCTTCAATACTTCTCCAAAAGTCCCTATGAAGGAATCCCACCCTTCATTGCTCAAAGAACAGCAAAGTACGGTACGTTATTTAAAACGAGCTTAGTTGGGCAACCTATCGTGATATCGACAGATCCAGATGTGAATTACTATGTGTTCCAACAAGAAGATAAGTTGTTTCAATGTTCTTACACAAAGAGTGCTGTTGAACTGTCTGGGAAAAAAGGTTTGATGGGTAATGGTGGATCTGCCCATAAATACCTTAGGAACTTAGTG…
	PpCYP87G-b	Ppru02039.1			ATGTGGAACATAATCTTATGCATAGTAGGGCTAGTAGTAGTAGGAATCACCCATTGGGTGTACAGATGGAGGAATCCAAAATGCAAAGGAGTATTGCCTCCTGGCTCTATGGGTCTTCCCCTTATTGGAGAAACCCTTCAATACTTCTCCAAGAGTCCCTATGAAGGAATTCCCCCTTTCATTGCTGAAAGAAAAGCAAAGTATGGGACGCTGTTTAAAACGAGCTTAGTTGGACAGCCTATTATAATATCGACAGATCCAGATGTGAATTACTATGTGTTCCAACAAGAAGATAAGTTATTTCAATGTTCTTACACAAAGAGTGCTGTTGAACTGTCTGGGAAAAAAGGTTTGATGGGTAATGGTGGATCTGCCCATAAATACCTTAGGAACTTAGTG…
	PpCYP88C-a	Ppru02029.1	PpCYP88C8		ATGGAATTAGTGTACTTGTGCACAGCTCTGGGAGTAGGGATTTTGACCTTCATTAGTGTGCTAAAGAGAGTAAATGGCTGGTTTTATTCACTCAAACTTAGTCCAGAGGAAAGTCGCTTGCCTCCAGGTGACATGGGCTGGCCATTAGTCGGTAACATGCTTTTTCTCTTGAGATGTTACATCGTCGGTAATCTCGATGCATTCGCAGCTTATTTTTCTACTAGGTTTGGGCCAGGAGGGATATACACGGGACACATGTTCGGAAGGCCAACGATTATTGTGACGAAGCCCGAACCATGCAGGAAAATCCTGATGGACGAAGAGAATTTCGCCGGAGCATTTCCTGACTTTTTTTTGACCTTGCTTGGAAATATTGAAAACCAAGAACACAGGACTCTT…
	PpCYP88C-b	Ppru02031.1			ATGGAGTACGACTTAGTGTTCTTGTCCACAGCTTTAGGAGTTGGGATTTTAGCTCTTATTAGTGTACTAAAGAGAGTAAATGGCTGGTATTATTCATTCAAATTTAGTTCAGAGAAAAGTCGATTGCCTCCAGGTGACATGGGCTGGCCAATCGTTGGTAACATGCTTTTTTTCGTCAAATGTCTTTCAGCTTATGATCTTAAATCATTTGTGTCCTACTTTGTTACTAGGTATGGGCAAGGAGGGATGTACAGGACTTTCATGTTTGGGAAGCCAAGTGTTATCGTTACAACTCCTGAATTATGTCGGAAAATCTTGATGGACGATGAAAATTTTGACTTGGGATTTCCCAAATACATCTTAGAGCTACTGAGAAAAGAACCAATTGGTGGAACATCC…
	PpCYP88C-c	Ppru02032.1			ATGGAGATGGATTCATCGGTTCTGTTGTACACAGTTTTGGGAGTAGGGATGTTAACCCTTTGTAGTATGTTAAAAGATGTAAATGGGTTGTTTTATGCAATCAAATATAGTTCAAGGAAATATCGGCTGCCTCCAGGTGACATGGGCTGGCCATTCATTGGGAACATGATTCTTTTCTTCAAAAGTTTCAAATCCACTGGCAATCCTGGCTCATTTGTGTCTTACTTTGTTGCTAGGTTTGGGCCAGTGGGGATGTATAAGGCATACATGTTCGGATCGCCGAGCATCATCGTGACAAAACCAGAAATATGTAAGAAAATCTTTATGGATGATGATAATTTCGACAGAGGGAAAACGAACTCAGTTAGTACAGCTTCAAACCAAGAAGACAAACGTCTC…
	PpCYP88C-d	Ppru02037.1	PpCYP88C7	W1H (withanolide biosynthesis 1-hydroxylase)	ATGGAGTACAACTTAGTGTTCTTGTCCACAGCTTTTGCAGTAGGGATTTTAACCCTTATTAGTGTGCTAAAGAGAGCAAATGGTTGGTTTTATTCAATGAAATTCAGTTCAGAGAAATGCCGATTGCCTCCAGGTGACATGGGCTGGCCAGTCGTTGGGAACATGCTTTTTTTCGTCAAATGTCTTTCAGCTTACGATCTTAAATCCTTTGTGTCCTACTTTGTTACTAGGTTCGGCCAAGGAGGGATGTACCGGACATTTATGTTTGGGAAGCCAAGCGTTATCGTCACAACGCCTGAATTATGCAGGAAAATCTTGATGGACGACGAGAATTTCGACTTGGGATTTCCCAGTTACATCCTTGAGCTACTGAGAAAAGAACCAATTGGTGGAACATCC…
	PpCYP88C-e	Ppru02038.1	PpCYP88C11		ATGGAAGTAGATTCATCAGTTTTGCTGTACACAGCTTTGGGAATAGGGATCTTAACCCTTTGTAGTATGTTAAAAAATGTATATGGGTTGTTTTATGCAATCAAATTTAGCTCAAGCAAATATAGGTTGCCTCCAGGTGACATGGGCTGGCCATTCATTGGGAACATGCTTCTTTTCTTCAAAAGTTTCAAATCTACTGGCAATCCTGGCTCGTTTCTATCTTACTTTGTTACCAGGTTTGGGCCAGTAGGGATGTACAAAGCATATATGTTTGGATGGCCAAGCATCATCGTTACGACACCAGAAATAAGTAGGAAAATACTTATGGATATCGATAATTTCGACAGAGGGAAAGAGCACACAGCTTTAGAATCAAACCAACTAGAAAAGCAGCTGCGT…
	PpCYP749B-a	Ppru02028.1			ATGATGATAGCACTAATAGCTTTCTCTGTTTTCCTAATTGGAGCACTGGTTCTTGGTAGGTACTTATACAAATCATGGTGGTATCCACTTTCCCTACAACAGTTGATGAATTCACAGGGAATCAAAGGTCCACCTTACGAATTTGGCAGTGGGAACGGCAGAGCTACTGCAGAAATGTTCGTGAAATGCAATACTGCTCCCACGGACATATCACACGACATATTCCCAAGATTACAGCCACATTTCCGTTCATGGATAAAACTCTATGGAAGTACTTTTCTTTATTGGATGAACAGTACTCAACCACAACTGATAGTAAGTGATGTTGAGTTGCTTAAAGAAATTTTTACCAACAAACAAGGCTCCTTCGGTAAGGCTAAATATGATGGCATCCTGAAG…
	PpCYP749B-b	Ppru02036.1	PpCYP749B2	W26O (withanolide biosynthesis 26-oxidase)	ATGATGATAGCACTAATAGCTCTCTCTGTTTTCCTAATTGGAGCACTGGTTCTTGGTAGGTACTTATACAAATCATGGTGGTATCCAATTTCCCTACAACATTTGATGAATTCACAGGGAATCAAAGGTCCACCTTACGAATTTGGCAGTGGGAACGGCAGAGCTACTGCAGAAATGTTCATGAAATGCAGTAGTGCTCCCACGGACATATCACACGACATATTCCCAAGATTACAGCCACATTTCCGTTCATGGATAAAACTATATGGAAGTAGTTTTCTTTATTGGATGAGCAGTACTAAACCACAGTTGGTTGTAAGTGATATTGAGTTGATCAAAGAAGTTTTTACCAACAAACAAGATTCATTTGGTAAGGCCAAATTTGATGGCATCCTGAAG…
	PpSDR-a	Ppru02033.1		W26DH (withanolide biosynthesis 26-dehydrogenase)	ATGGATAACCTAACAACAGCCAACAAAAAATTGGAGGGTAAAATAGCCATCATCACTGGAGGAGCCAGTGGTATCGGCGAGGCCACCGCTCGACTCTTTGCTCAACATGGGGCTAAAGTGGTGATTGCCGACATTCAAGAGGAAAAGGGCCGATCAGTAGCAGAATCCATTGGTGTCTGTTGTAGCTTCATCAAATGTGAAGTCTCTGACGAGAAACAAGTCCAATCTTTGGTAAAAACAACGTTAGAAATTCATGGTCGACTCGATATTATGTTCAGCAATGCCGGAATTTCCAATATCGACGACAATAAACAAGTTATGCTAGGTTTTAACCTAGATAATTTGGACAAGATAATGAGTATCAACGTACGAGGATCAGCTGCGTGTGTGAAACATGCG…
	PpSDR-b	Ppru02042.1		W26DH (withanolide biosynthesis 26-dehydrogenase)	ATGGAAAAGCCAACAATAGCCGACAAAAAATTGGAGGGTAAAATCGCCATCATCACTGGAGGAGCCAGTGGTATCGGCGAGGCCACAGCTCGACTGTTTGCTCAACATGGGGCTAAAGTGGTGATTGCTGACATTCAAGAGGAAAAGGGCCGTTCAGTAGCAGAATCCATCGGTGTCTGTTGCAGCTTCATCAAATGCAACGTGTCTCCGACGAGAAACAAGTCCAATCTTTGCAATGCCGGAATTTTCAGTGCTGATGACAGTGAACAAGTTATGCTCGGTTTTAACCTGGATAATTTGAACAGGATAATGAGTATCAACGTACGAGGATCAGCTGCGTGTGTGAAATATACGGTGGAGGCAATGGTGGAGGGAGGTGTTAAAGGGAAAATAATATGC…
	PpST-a	Ppru02027.1			ATGCCTTCCTCTTCCTCTTCCAAAGTTAGTCGCTTATTTCTATCAGAAGATTCAAAGGAAACTATAAGCACTAAATGCAAAGAACTTATAGCAACCCTCCCCAAACTAGACCCCCCTCATCCAACTTATGAAATCACCCAATACAATGGCTTCTGGTTCCATTCAAGCACTCTAGAAGCAGCTTTAACCCTCTCAGATACTTTCAAGGCTCAACCCTCTGATATTTTCATTTGTAGTTCTCCAAAAACAGGTACCACTTGGCTTAAAGCCTTGGCCTTTTCTATTGTCACCCGTGATCGTTTCTTGGACGATGACCTAACAAATCCTTTACTCAATAAAGTACCTCACAATTGCGTACCTACTTTAGAAGTTGATCTTAATGTCAACCCTTCTTTCCTA…
	PpST-b	Ppru02043.1			ATGCCTTCTTCTTCCCCTTCCAAAGTTAGTCGCTTATTTCTATCAGAAGATTCAAGGGAAACCATAAGCACTAAATGCAAAGAACTTATAGCAACCCTCCCCAAACTAGACCCCCCTCATCCAACTCATGAAATCACCCAATACAATGGCTTCTGGTTCCATTCTGGCACTCTAGGAGCAGCTTTAACCCTCTCAGATACTTTCAAGGCTCAACCCTCTGATATTTTCATTTGTAGTTCTCCAAAAACAGGTACCACTTGGCTTAAAGCCTTGGCCTTTTCTATTGTCACTCGTGGTCGCTTCTTGGACGATGACCCTAACAACCCTTTACTCAAAAACGTACCTCACAATTGTGTGCCTACGTTGGAAGTCGATCTTAATGTCAACCCTCCTTTCCTA…
	PpAT-a	Ppru02034.1			ATGGGTTCTGAACTAAAGGATAAGCTTCCAACAATAGACTTTGGAAAGCTAGATTTGAAAGCAGGGAGTGAAGAATGGAATTCAGTGAGAGATCAAGTGTACAAAGCATCAGAAGAATATGGTGCCTTTGAAGTTATCCTTGATGATGCAACATTATCAATTCCAAAACAGAGACTATTTGAGAAACTAAAACAAGTCTTCAGCATGCCTTTGAAAACCTTAATTCCAAGGTGTGGAAAGACAGGCAATGGCTACATTTGGAGCCCTTCAAAACCACTTTATGAAGCAATGCATATTAAATATGGCCTCACTCCAGGTATTACTGAAAGCATCTCCAAGACCCTTTGGCCTAATGGAGACCAAGAATTTTGCGAATTGGTGCATGCTTACGCCAAGGGA…
	PpODD-a	Ppru02023.1			ATGGCAGTATTATCAAAGGAAATGAGGATTCCCACCATAGATTTCTCCAAGGTAGAGCTAGGTGAATGGGAGTCCGTAAGAAGTCAAGTTGTCAAAGCTTTGGAAGAGTATGGTTGCTTTATAGCGACATATGATAAGGTTTCAAAGGAAACTAGAGAAGCCATGTTTGATATATTAAAAGAGATCTTTGAATTTCCATTGGAAACAAAAAGGAAAAACTCCGTACCGGAGAATCCTTCTGATGGCTACATTGGGCAATTTCCACATCTGCCCTTGTACGAGAGTTTCTGTCTTTCTGACTTGACCAAACCCCAAAATGTTGAAACCTTTGCCAATATCTTCTGGCCTCATGGAAATCCTCACTTTTTCAAGGTGTATGAGTCGTACATAAAGCCACTT…
	PpODD-b	Ppru02024.1			ATGGCAGTATTATCAAAGGAAATGAGGATTCCCACCATAGATTTCTCCAAGGTAGAGCTAGGTGAATGGGAGTCCGTAAGAAGTCAAGTTGTCAAAGCTTTGGAAGAGTATGGTTGCTTTATAGCGACATATGATAAGGTTTCAAAGGAAACTAGAGAAGCCATGTTTGATATATTAAAAGAGATCTTTGAATTTCCATTGGAAACAAAAAGGAAAAACTCCGTACCGGAGAATCCTTCTGATGGCTACATTGGGCAATTTCCACATCTGCCCTTGTACGAGAGTTTCTGTCTTTCTGACTTGACCAAACCCCAAAATGTTGAAACCTTTGCCAATATCTTCTGGCCTCATGGAAATCCTCACTTTTTCAAGGTGTATGAGTCGTACATAAAGCCACTT…
	PpODD-c	Ppru02025.1			ATGAGTAAGATTCCAATAATAGATTTTAGGAAGGGTGAGTTGAAAGAAGGGAGTGAAGAATGGATATCATTGAGGGAACAAGTGTACAATGCATTAGAAGAATATGGTTGTTTTGAGGCATTACTTGATGGAATTCCAAAAGAGAGCCTATTTGAAAAGTGGAAACAAGTTAAAGACTTTCCTAATTTGGATGTCAGGTATACAAATTCTCAAACTTCACCATCTTACATGCCAGTTTATGAAAGACTGCCTGTTGAACATATCCTCTCTCCCGGTGTTATTGAAAACCTTTCCAAAATCCTTTGGCCAGATCATGAAGACCCAGAATTTTGTGATTTGGTGCATTGTTATTCCAAGGGATTATTCGAATTTGATGAGATGGTAAGAAAAATGATATTT…
	PpODD-d	Ppru02026.1			ATGGCAATATCAAATGAAATGAGGATTCCTACCATAGATTTCTGCAAGGTAGAGCAAGGTGAATGGGAGTCCGTAAGAAGTCAAGTAGTCAAATCTTTGGAAGAGTATGGTTGCTTTATAGCAATATATGATAAGGTTTCAAAGGAAACTCAAGAAGCCATATTTGATATATCAAAAGAAATGTTTGAATTTCCATTGGAAACAAAAATGAAAAACGCCGTGCCAGAGAATCCTTCGGATGGCTACATAGGGCGAATTCCAGTGCTGCCCTTGTACGAGAGTCTCGGTATTGCTGACTCGACCAAACCCCAAAATGTTGAAACCTTTGCCAATATCTTCTGGCCTCATGGAAATCCTCACTTTTTGAAGGTGTATGAGTCCTGCGCAAAGCCACTCGTG…
	PpODD-e	Ppru02030.1			ATGACAATATCAAAGGAAACGAAGGTTCCCACCATAGATTTCTGCAAGGTAGAGCAAGGTGAATGGGAGTCCGTAAGAAGTCAAGTTGTCAAATCTTTGGAAGAGTATGGTTGCTTTATAGCAATATATGATAAGGTTTCAAAGGAAACTCAAGAAGCCATATTTGATATATCAAAAGAAATGTTTGAATTTCCATTGGAAACAAAAATGAAAAACGTCTCAATGGATAATCCCACGGATGGCTACAAAGGACAATTTCCAATGCTTCCCTTGTATGAAAGTCTCTGCATTGCTGACTTCACTAAACCCCAAAGTGTTGAAACCTTTGCCAATATCTTCTGGCCTCAGGGAAATCCTCAATTTTTCAAGGCGTATGAGTCGTTTACAAAGCCACTTGTG…
	PpODD-f	Ppru02035.1			ATGACAATATCAAAGGAAACGAAGGTTCCCACCATAGATTTCTGCAAGGTAGAGCAAGGTGAATGGGAGTCCGTAAGAAGTCAAGTTGTCAAATCTTTGGAAGAGTATGGTTGCTTTATAGCAATATATGATAAGGTTTCAAAGGAAACTCAAGAAGCCATATTTGATATATCAAAAGAAATGTTTGAATTTCCATTGGAAACAAAAATGAAAAACGTCTCAACGGATAATCCCACGGATGGCTACAAAGGACAATTTCCAACGCTTCCCTTGTATGAAAGTCTCTGCATTGCTGACTTCACTAAACCCCAAAATGTTGAAAACTTTGCCAATATCTTCTGGCCTCAGGGAAATCCTCACTTTTTCAAGGTGTATGAGTCGTTTACAAAGCCACTGGTG…
Physalis grisea	Pg24ISO-a	Pgri02016.1			ATGTCAGATGTGAAGGCTGCCCTTCGTCCCAAGAGGTCGACCCAGTTCGTGGACTTTCTTGTCCAATTCAGATGGATTGTTGTTGTCTTCTTTGTCCTTCCCTTCTCGTGCCTGTATTATTTTTCGATATACCTAGGGGACGTTAGATCTGCACGGAAATCTGACAGCCAGCGTCAGAAGGAACATGAGGAGAATGTTAAGGAGGTTGTGAAGCGTCTTGGACAGAGGGATGCATCAAAGGATGGCCTTGTCTGCACAGCTAGGCCTCCCTGGACGGTGATTGGAATGAGAAATTGTGACTATAAGCGTGCTCGTAGTTTCAAAGTTGATCTTTCCAAGTTTAGAAATATTCTTGAAATCAACAAGGAACGTATGGTTGCCAGAGTTGAACCTCTTGTC…
	Pg24ISO-b	Pgri02035.1			ATGTCAGGGGAGAAGGTGGCCACTGTTCGTCCCAAGAGGGAGACGCGGTTGGTGGACTTTCTTGTCCAATTCAGATGGATCGTTGTTATATTCTTCGTCCTTCCTTTCTCGTGCTTGTACTACTTCTCCATATACCTAGGGGATGTTAGATCTGCGCGGAAATCTGAAAGCCAGCGTAAGAAGGAACACGAAGAAAACGTTAAAGAGGTTGTGAAGCGCCTTGCACAGAGAGATGCATCAAAGGATGGCCTTGTTTGCACAGCCAGGCCTCCCTGGACGGTTATTGGAATGAGGAATTGTGACTATAAGCGTGCTCGTAGTTTCAAAGTTGATCTTTCCAAGTTTAGAAATATTCTTGAAATCAACAAGGAACGAATGGTTGCAAAAGTTGAGCCTCTT…
	PgCYP87G-a	Pgri02015.1			ATGTGGAACATAATTTTAGGCATAGTAGGAGTAGTAGTAGTAGGAATCACCCATTGGGTGTATAGATGGAGGAATCCAAAATGCAAAGGAGTATTGCCTCCTGGCTCTATGGGTCTTCCCCTTATTGGAGAAACCCTTCAATACTTCTCCAAAAGTCCCTATGAAGGAATCCCACCCTTCATTGCTCAAAGAACAGCAAAGTACGGTACGTTATTTAAAACGAGCTTAGTTGGGCAACCTATCGTGATATCGACAGATCCAGATGTGAATTACTATGTGTTCCAACAAGAAGATAAGTTGTTTCAATGTTCTTACACAAAGAGTGCTGTTGAACTGTCTGGGAAAAAAGGTTTGATGGGTAATGGTGGATCTGCCCATAAATACCTTAGGAACTTAGTG…
	PgCYP87G-b	Pgri02033.1			ATGTGGAACATAATCTTATGCATAGTAGGGCTAGTAGTAGTAGGAATCACCCATTGGGTGTACAGATGGAGGAATCCAAAATGCAAAGGAGTATTGCCTCCTGGCTCTATGGGTCTTCCCCTTATTGGAGAAACCCTTCAATACTTCTCCAAGAGTCCCTATGAAGGAATTCCCCCTTTCATTGCTGAAAGAAAAGCAAAGTATGGGACGCTGTTTAAAACGAGCTTAGTTGGACAGCCTATTATAATATCGACAGATCCAGATGTGAATTACTATGTGTTCCAACAAGAAGATAAGTTATTTCAATGTTCTTACACAAAGAGTGCTGTTGAACTGTCTGGGAAAAAAGGTTTGATGGGTAATGGTGGATCTGCCCATAAATACCTTAGGAACTTAGTG…
	PgCYP88C-a	Pgri02023.1			ATGGAATTAGTGTACTTGTGCACAGCTCTGGGAGTAGGGATTTTGACCTTCATTAGTGTGCTAAAGAGAGTAAATGGCTGGTTTTATTCACTCAAACTTAGTCCAGAGGAAAGTCGCTTGCCTCCAGGTGACATGGGCTGGCCATTAGTCGGTAACATGCTTTTTCTCTTGAGATGTTACATCGTCGGTAATCTCGATGCATTCGCAGCTTATTTTTCTACTAGGTTTGGGCCAGGAGGGATATACACGGGACACATGTTCGGAAGGCCAACGATTATTGTGACGAAGCCCGAACCATGCAGGAAAATCCTGATGGACGAAGAGAATTTCGCCGGAGCATTTCCTGACTTTTTTTTGACCTTGCTTGGAAATATTGAAAACCAAGAACACAGGACTCTT…
	PgCYP88C-b	Pgri02025.1			ATGGAGTACGACTTAGTGTTCTTGTCCACAGCTTTAGGAGTTGGGATTTTAGCTCTTATTAGTGTACTAAAGAGAGTAAATGGCTGGTATTATTCATTCAAATTTAGTTCAGAGAAAAGTCGATTGCCTCCAGGTGACATGGGCTGGCCAATCGTTGGTAACATGCTTTTTTTCGTCAAATGTCTTTCAGCTTATGATCTTAAATCATTTGTGTCCTACTTTGTTACTAGGTATGGGCAAGGAGGGATGTACAGGACTTTCATGTTTGGGAAGCCAAGTGTTATCGTTACAACTCCTGAATTATGTCGGAAAATCTTGATGGACGATGAAAATTTTGACTTGGGATTTCCCAAATACATCTTAGAGCTACTGAGAAAAGAACCAATTGGTGGAACATCC…
	PgCYP88C-c	Pgri02026.1			ATGGAGATGGATTCATCGGTTCTGTTGTACACAGTTTTGGGAGTAGGGATGTTAACCCTTTGTAGTATGTTAAAAGATGTAAATGGGTTGTTTTATGCAATCAAATATAGTTCAAGGAAATATCGGCTGCCTCCAGGTGACATGGGCTGGCCATTCATTGGGAACATGATTCTTTTCTTCAAAAGTTTCAAATCCACTGGCAATCCTGGCTCATTTGTGTCTTACTTTGTTGCTAGGTTTGGGCCAGTGGGGATGTATAAGGCATACATGTTCGGATCGCCGAGCATCATCGTGACAAAACCAGAAATATGTAAGAAAATCTTTATGGATGATGATAATTTCGACAGAGGGAAAACGAACTCAGTTAGTACAGCTTCAAACCAAGAAGACAAACGTCTC…
	PgCYP88C-d	Pgri02031.1			ATGGAGTACAACTTAGTGTTCTTGTCCACAGCTTTTGCAGTAGGGATTTTAACCCTTATTAGTGTGCTAAAGAGAGCAAATGGTTGGTTTTATTCAATGAAATTCAGTTCAGAGAAATGCCGATTGCCTCCAGGTGACATGGGCTGGCCAGTCGTTGGGAACATGCTTTTTTTCGTCAAATGTCTTTCAGCTTACGATCTTAAATCCTTTGTGTCCTACTTTGTTACTAGGTTCGGCCAAGGAGGGATGTACCGGACATTTATGTTTGGGAAGCCAAGCGTTATCGTCACAACGCCTGAATTATGCAGGAAAATCTTGATGGACGACGAGAATTTCGACTTGGGATTTCCCAGTTACATCCTTGAGCTACTGAGAAAAGAACCAATTGGTGGAACATCC…
	PgCYP88C-e	Pgri02032.1			ATGGAAGTAGATTCATCAGTTTTGCTGTACACAGCTTTGGGAATAGGGATCTTAACCCTTTGTAGTATGTTAAAAAATGTATATGGGTTGTTTTATGCAATCAAATTTAGCTCAAGCAAATATAGGTTGCCTCCAGGTGACATGGGCTGGCCATTCATTGGGAACATGCTTCTTTTCTTCAAAAGTTTCAAATCTACTGGCAATCCTGGCTCGTTTCTATCTTACTTTGTTACCAGGTTTGGGCCAGTAGGGATGTACAAAGCATATATGTTTGGATGGCCAAGCATCATCGTTACGACACCAGAAATAAGTAGGAAAATACTTATGGATATCGATAATTTCGACAGAGGGAAAGAGCACACAGCTTTAGAATCAAACCAACTAGAAAAGCAGCTGCGT…
	PgCYP749B-a	Pgri02022.1			ATGATGATAGCACTAATAGCTTTCTCTGTTTTCCTAATTGGAGCACTGGTTCTTGGTAGGTACTTATACAAATCATGGTGGTATCCACTTTCCCTACAACAGTTGATGAATTCACAGGGAATCAAAGGTCCACCTTACGAATTTGGCAGTGGGAACGGCAGAGCTACTGCAGAAATGTTCGTGAAATGCAATACTGCTCCCACGGACATATCACACGACATATTCCCAAGATTACAGCCACATTTCCGTTCATGGATAAAACTCTATGGAAGTACTTTTCTTTATTGGATGAACAGTACTCAACCACAACTGATAGTAAGTGATGTTGAGTTGCTTAAAGAAATTTTTACCAACAAACAAGGCTCCTTCGGTAAGGCTAAATATGATGGCATCCTGAAG…
	PgCYP749B-b	Pgri02030.1			ATGATGATAGCACTAATAGCTCTCTCTGTTTTCCTAATTGGAGCACTGGTTCTTGGTAGGTACTTATACAAATCATGGTGGTATCCAATTTCCCTACAACATTTGATGAATTCACAGGGAATCAAAGGTCCACCTTACGAATTTGGCAGTGGGAACGGCAGAGCTACTGCAGAAATGTTCATGAAATGCAGTAGTGCTCCCACGGACATATCACACGACATATTCCCAAGATTACAGCCACATTTCCGTTCATGGATAAAACTATATGGAAGTAGTTTTCTTTATTGGATGAGCAGTACTAAACCACAGTTGGTTGTAAGTGATATTGAGTTGATCAAAGAAGTTTTTACCAACAAACAAGATTCATTTGGTAAGGCCAAATTTGATGGCATCCTGAAG…
	PgSDR-a	Pgri02027.1			ATGGATAACCTAACAACAGCCAACAAAAAATTGGAGGGTAAAATAGCCATCATCACTGGAGGAGCCAGTGGTATCGGCGAGGCCACCGCTCGACTCTTTGCTCAACATGGGGCTAAAGTGGTGATTGCCGACATTCAAGAGGAAAAGGGCCGATCAGTAGCAGAATCCATTGGTGTCTGTTGTAGCTTCATCAAATGTGAAGTCTCTGACGAGAAACAAGTCCAATCTTTGGTAAAAACAACGTTAGAAATTCATGGTCGACTCGATATTATGTTCAGCAATGCCGGAATTTCCAATATCGACGACAATAAACAAGTTATGCTAGGTTTTAACCTAGATAATTTGGACAAGATAATGAGTATCAACGTACGAGGATCAGCTGCGTGTGTGAAACATGCG…
	PgSDR-b	Pgri02036.1			ATGGAAAAGCCAACAATAGCCGACAAAAAATTGGAGGGTAAAATCGCCATCATCACTGGAGGAGCCAGTGGTATCGGCGAGGCCACAGCTCGACTGTTTGCTCAACATGGGGCTAAAGTGGTGATTGCTGACATTCAAGAGGAAAAGGGCCGTTCAGTAGCAGAATCCATCGGTGTCTGTTGCAGCTTCATCAAATGCAACGTGTCTCCGACGAGAAACAAGTCCAATCTTTGCAATGCCGGAATTTTCAGTGCTGATGACAGTGAACAAGTTATGCTCGGTTTTAACCTGGATAATTTGAACAGGATAATGAGTATCAACGTACGAGGATCAGCTGCGTGTGTGAAATATACGGTGGAGGCAATGGTGGAGGGAGGTGTTAAAGGGAAAATAATATGC…
	PgST-a	Pgri02021.1			ATGCCTTCCTCTTCCTCTTCCAAAGTTAGTCGCTTATTTCTATCAGAAGATTCAAAGGAAACTATAAGCACTAAATGCAAAGAACTTATAGCAACCCTCCCCAAACTAGACCCCCCTCATCCAACTTATGAAATCACCCAATACAATGGCTTCTGGTTCCATTCAAGCACTCTAGAAGCAGCTTTAACCCTCTCAGATACTTTCAAGGCTCAACCCTCTGATATTTTCATTTGTAGTTCTCCAAAAACAGGTACCACTTGGCTTAAAGCCTTGGCCTTTTCTATTGTCACCCGTGATCGTTTCTTGGACGATGACCTAACAAATCCTTTACTCAATAAAGTACCTCACAATTGCGTACCTACTTTAGAAGTTGATCTTAATGTCAACCCTTCTTTCCTA…
	PgST-b	Pgri02037.1			ATGCCTTCTTCTTCCCCTTCCAAAGTTAGTCGCTTATTTCTATCAGAAGATTCAAGGGAAACCATAAGCACTAAATGCAAAGAACTTATAGCAACCCTCCCCAAACTAGACCCCCCTCATCCAACTCATGAAATCACCCAATACAATGGCTTCTGGTTCCATTCTGGCACTCTAGGAGCAGCTTTAACCCTCTCAGATACTTTCAAGGCTCAACCCTCTGATATTTTCATTTGTAGTTCTCCAAAAACAGGTACCACTTGGCTTAAAGCCTTGGCCTTTTCTATTGTCACTCGTGGTCGCTTCTTGGACGATGACCCTAACAACCCTTTACTCAAAAACGTACCTCACAATTGTGTGCCTACGTTGGAAGTCGATCTTAATGTCAACCCTCCTTTCCTA…
	PgAT-a	Pgri02028.1			ATGAACAAGCTAGAGATTCAAATCCTGACAAGAAAAAGCCTAAAGCCCTCAACTCCTACCCCAAATAATTATCGAAGTTTTAATCTTTCATTGTTTGATCAGCTCGCTCCTGCGCATATTTATGTACCCGTGCTGCTCCACTACTTGCCTAGCAGTATTGACAGTAGCGGTGTTGATGAAAGATGTGATAAGTTGCAAAAATCTTTAGCTGAAACCTTAACCAAGTTTTACCCTCTAGCAGGGAGATATAGAAAAGATGACCTTACAATTCAATGCAATGATGAAGGTGTTGAGTATGTTGAAACCAAAGTCAAATCGGATCTTGCTGAATTTCTCCATCAAGGACCTAAGATTGAGCTTTTGAATGATTTTCTTCCACAAAAATTATTAGTAGATCCC…
	PgODD-a	Pgri02017.1			ATGGGTTCTGAACTAAAGGATAAGCTTCCAACAATAGACTTTGGAAAGCTAGATTTGAAAGCAGGGAGTGAAGAATGGAATTCAGTGAGAGATCAAGTGTACAAAGCATCAGAAGAATATGGTGCCTTTGAAGTTATCCTTGATGATGCAACATTATCAATTCCAAAACAGAGACTATTTGAGAAACTAAAACAAGTCTTCAGCATGCCTTTGAAAACCTTAATTCCAAGGTGTGGAAAGACAGGCAATGGCTACATTTGGAGCCCTTCAAAACCACTTTATGAAGCAATGCATATTAAATATGGCCTCACTCCAGGTATTACTGAAAGCATCTCCAAGACCCTTTGGCCTAATGGAGACCAAGAATTTTGCGAATTGGTGCATGCTTACGCCAAGGGA…
	PgODD-b	Pgri02018.1			ATGGCAGTATTATCAAAGGAAATGAGGATTCCCACCATAGATTTCTCCAAGGTAGAGCTAGGTGAATGGGAGTCCGTAAGAAGTCAAGTTGTCAAAGCTTTGGAAGAGTATGGTTGCTTTATAGCGACATATGATAAGGTTTCAAAGGAAACTAGAGAAGCCATGTTTGATATATTAAAAGAGATCTTTGAATTTCCATTGGAAACAAAAAGGAAAAACTCCGTACCGGAGAATCCTTCTGATGGCTACATTGGGCAATTTCCACATCTGCCCTTGTACGAGAGTTTCTGTCTTTCTGACTTGACCAAACCCCAAAATGTTGAAACCTTTGCCAATATCTTCTGGCCTCATGGAAATCCTCACTTTTTCAAGGTGTATGAGTCGTACATAAAGCCACTT…
	PgODD-c	Pgri02019.1			ATGAGTAAGATTCCAATAATAGATTTTAGGAAGGGTGAGTTGAAAGAAGGGAGTGAAGAATGGATATCATTGAGGGAACAAGTGTACAATGCATTAGAAGAATATGGTTGTTTTGAGGCATTACTTGATGGAATTCCAAAAGAGAGCCTATTTGAAAAGTGGAAACAAGTTAAAGACTTTCCTAATTTGGATGTCAGGTATACAAATTCTCAAACTTCACCATCTTACATGCCAGTTTATGAAAGACTGCCTGTTGAACATATCCTCTCTCCCGGTGTTATTGAAAACCTTTCCAAAATCCTTTGGCCAGATCATGAAGACCCAGAATTTTGTGATTTGGTGCATTGTTATTCCAAGGGATTATTCGAATTTGATGAGATGGTAAGAAAAATGATATTT…
	PgODD-d	Pgri02020.1			ATGGCAATATCAAATGAAATGAGGATTCCTACCATAGATTTCTGCAAGGTAGAGCAAGGTGAATGGGAGTCCGTAAGAAGTCAAGTAGTCAAATCTTTGGAAGAGTATGGTTGCTTTATAGCAATATATGATAAGGTTTCAAAGGAAACTCAAGAAGCCATATTTGATATATCAAAAGAAATGTTTGAATTTCCATTGGAAACAAAAATGAAAAACGCCGTGCCAGAGAATCCTTCGGATGGCTACATAGGGCGAATTCCAGTGCTGCCCTTGTACGAGAGTCTCGGTATTGCTGACTCGACCAAACCCCAAAATGTTGAAACCTTTGCCAATATCTTCTGGCCTCATGGAAATCCTCACTTTTTGAAGGTGTATGAGTCCTGCGCAAAGCCACTCGTG…
	PgODD-e	Pgri02024.1			ATGACAATATCAAAGGAAACGAAGGTTCCCACCATAGATTTCTGCAAGGTAGAGCAAGGTGAATGGGAGTCCGTAAGAAGTCAAGTTGTCAAATCTTTGGAAGAGTATGGTTGCTTTATAGCAATATATGATAAGGTTTCAAAGGAAACTCAAGAAGCCATATTTGATATATCAAAAGAAATGTTTGAATTTCCATTGGAAACAAAAATGAAAAACGTCTCAATGGATAATCCCACGGATGGCTACAAAGGACAATTTCCAATGCTTCCCTTGTATGAAAGTCTCTGCATTGCTGACTTCACTAAACCCCAAAGTGTTGAAACCTTTGCCAATATCTTCTGGCCTCAGGGAAATCCTCAATTTTTCAAGGCGTATGAGTCGTTTACAAAGCCACTTGTG…
	PgODD-f	Pgri02029.1			ATGACAATATCAAAGGAAACGAAGGTTCCCACCATAGATTTCTGCAAGGTAGAGCAAGGTGAATGGGAGTCCGTAAGAAGTCAAGTTGTCAAATCTTTGGAAGAGTATGGTTGCTTTATAGCAATATATGATAAGGTTTCAAAGGAAACTCAAGAAGCCATATTTGATATATCAAAAGAAATGTTTGAATTTCCATTGGAAACAAAAATGAAAAACGTCTCAACGGATAATCCCACGGATGGCTACAAAGGACAATTTCCAACGCTTCCCTTGTATGAAAGTCTCTGCATTGCTGACTTCACTAAACCCCAAAATGTTGAAAACTTTGCCAATATCTTCTGGCCTCAGGGAAATCCTCACTTTTTCAAGGTGTATGAGTCGTTTACAAAGCCACTGGTG…
Withania somnifera	Ws24ISO-a	Wsom090G00487.2			ATGTTAGTGTCATCCTTGCTAAAAAAAATCATCTTTCACTCTGCACGCCTTTTCTCAGTTGTACCGGCCTCTTGTTTCCGTAAGATGTCAGATGCAAAGCCTGCCCTTCGTCCCAAGAGGTCGACGCAGTTCGTGGACTTTCTCGTCCAATTCAGATGGATTGTTGTTGTCTTCTTTGTCCTTCCCTTCTCGTGCCTGTATTATTTTTCCATATACCTAGGTGATGTTAGATCTGCACGGAAATCTGACAAGCAGCGTCAGAAGGAACATGAGGAAAATGTTAACGAGGTTGTGAAGCGTCTTGGACAGAGGGATGCATCAAAGGATGGCCTTGTCTGCACAGCTAGGCCTCCCTGGGTGGTTATCGGTATGAGAAATTGTGACTATAAGCGTGCTCGT…
	Ws24ISO-b	Wsom090G00476.1			ATGTCAGATGAGAAGGAGGCCACCGTTCGTCCCAAGAGATCGACGCAGTTGGTGGACTTTCTTGTCCAATTCAGATGGATTGTTGTTATTTTCTTTGTCCTTCCTTTCTCCTGCCTGTATTACTTCTCCATATACCTAGGAGATGTTAGATCTGCACGGAAGTCTGACAGCCAGCGTAAGAAGGAACACGAAGAAAACGTTAAAGAGGTTGTGAAGCGCCTTGGACAGAGAGATGCATCTAAGGATGGCCTTGTTTGCACAGCCAGGCCTCCCTGGGTGGTTATTGGAATGAGAAATTGTGACTATAAGCGTGCTCGTCATTTCAAAGTAGATCTTTCCAAGTTTAGAAATATTCTTGAGATCAACAAGGAACGAATGGTCGCTAAAGTTGAACCTCTT…
	WsCYP87G-a	Wsom090G00488.1	WsCYP87G1	W22H (withanolide biosynthesis 22-hydroxylase)	ATGTGGAACATAATTTTATGCATTGTAGGACTAGTAGTAGTAGGAATCACTCATTGGGTGTATAGATGGAGGAATCCCAAATGCAAAGGAGTATTGCCTCCTGGCTCAATGGGTCTTCCCCTTATTGGAGAAACCCTTCAATATTTCTCCAAAAGTCCCTATGAAGGAATCCCTCCCTTCATTGCGCAAAGAACAGCAAAGTACGGTACGTTGTTTAAAACAAGTTTAGTTGGGCAGCCTATTGTGATATCGACAGATCCAGAGGTCAATTACTATGTGTTCCAACAAGAAGATAAGCTGTTTCAATGTTCATACACAAAGAGTGCTGTTGAACTCTCTGGGAAAAAAGGCTTGATGGGTAATGGTGGATCAGCCCATAAATACCTTAGGAATTTAGTG…
	WsCYP87G-b	Wsom090G00478.1	WsCYP87G1	W22H (withanolide biosynthesis 22-hydroxylase)	ATGTGGGACATAATTTTATGCATACTAGGAGTAGTAGTAGTAGGAATCACCCATTGGGTGTACAGATGGAGGAATCCCAAATGCAAAGGAGTGTTGCCTCCAGGCTCTATGGGTCTTCCCCTTATTGGAGAAACCCTTCAATATTTCTCCAAAAGTCCCTATGAAGGAATTCCCCCCTTCATTGCTGAAAGAACAGCAAAATACGGAAAGTTGTTCAAAACGAGTTTAGTTGGGCAGCCTATTGTGATATCGACAGACCCAGAGGTCAATTACTATGTGTTCCAACAAGAAGATAAGTTGTTTCAATGTTCATACACAAAAAGTGCTGTTGAACTCTCTGGGAAAAAAGGCTTGATGGGTAATGGTGGATCAGCCCATAAATACCTTAGGAACTTAGTT…
	WsCYP87G-c	Wsom090G00477.1			ATGCGGGACATAATTTTATGCATAGTAGGACTAGTAGTAGTAGGAATCACCCATTGGGTGTACAGATGGAGGAATCCCAAATGCAAAGGAGTGTTGCCTCCAGGCTCTATGGGTCTTCCCCTTATTGGAGAAACCCTTCAATATTTCTCCAAAAGTCCCTATGAAGGAATTCCCCCTTCATTGCTAAAAGAACAGCAAAATACGGGAAGTGGACTACTCAAGGTGATATTGAAGTCAAAGATGCGTCTGAAATTATGCTGTTCATATTTATTGCGGAAAAAGATCCTTGGTATGAACGAAAAAGAGGCATTGATTTTAAGAGGGCATTACAAAGCCTTTGTGAAAGGCTTTCTCTCATTCCCTATCAATTTGCCCGGAACAGCTTTTCATTCAGGTTTA…
	WsCYP88C-a	Wsom090G00484.1			ATGGAGTTCGATTCAGTGTTGTTGTACACAGCTTTAGGGGTAGCAATGTTAACCCTTTGTAGTATGCTGAAGAATGTAAATGGGTTGTTTTATGCAATCAAATATAGTTCAAGTAAATATCAGTTGCCTCCTGGTGACATGGGCTGGCCATTCATTGGGAACATGATTCTTTTCTTCAAAAGTTTCAAATCTACTGGCAATCCTGGCTCATTTGTGTCTTACTTTGTTACTAGATTCGGGCCGGTGGGGATGTACAAGGCATACATGTTCGGATCGCCAAGCATCATCGTGACAAAACCAGAAATATGTAAGAAAATCTTTATGGATGATGATAACTTCGACAGAGGGAAATCGAACTCAGTTAGTACAGCTTCAAACCAAGACGACAAGCGTCTCCGT…
	WsCYP88C-b	Wsom090G00480.1	WsCYP88C7	W1H (withanolide biosynthesis 1-hydroxylase)	ATGGAGTACGACTTAGTGTTCTTCTCCACAGCTTTTGCAGCTGGGATTTTAATCCTTATCAATGTGCTAAAGAGAGCAAATGATTGGTTTTATTCAATGAAATTCAGTTCAGAGAAATGCCGATTGCCTCCAGGTGACATGGGCTGGCCAATTGTTGGTAACATGCTTTTCTTCGTCAAAAGTCTTTCAGCTTACGATCTTAAATCATTTGTGAACTACTTTGTTACCAGGTTCGGTCAAGGAGGGATCTACCGGACATTCATGTTTGGGACGCCAAGCGTTATCGTCACAACGCCTGAATTATGCAGGAAAATCTTGATGGATGACGACAATTTCGACTTGGGATTTCCCAAATATATCTTAGAGCTATTGAGAAAAGAACCAATTGGTGGAACATCA…
	WsCYP88C-c	Wsom090G00479.1			ATGGAGATGGATTCATCAGTTTTGTTGTATACAGCTTTGGGAGTAGGGATTTTAACAATTTGTAGTATGCTAAAGCATGTACATGGGTTGTTTTATGCAATCAAATTTAGTTCAAGTAAATATCGATTGCCTCCAGGTGACATGGGCTGGCCATTGATTGGGAACATGATTCTTTTCTTCAAAAGTTTCAAATCTACCGGAAATCCTGGCTCATTTCTATCTTACTTTGTTACCAGATTCGGGCCAGTAGGGATGTACAAGGCATACATGTTCGGAAGCCCAAGCATCATTGTGACAACACCAGAAATCTGTAAGAAAATACTTATGGATGACGATAATTTCGACAGAGGGAAAATGAACGCATCAGCTTCAGCTACAAACCAACAAGAAAAGAATCTA…
	WsCYP88C-d	Wsom090G00474.1	WsCYP88C7	W1H (withanolide biosynthesis 1-hydroxylase)	ATGGAGTACGACTTAGTGTTCTTCTCCACAGCTTTTGCAGCTGGGATTTTAATCCTTATCAATGTGCTAAAGAGAGCAAATGATTGGTTTTATTCAATGAAATTCAGTTCAGAGAAATGCCGGTTGCCTCCAGGTGACATGGGCTGGCCAATTGTTGGAAACATGCTTTTCTTCGTCAAAAGTCTTTCAGCTTACGATCTTAAATCATTTGTGAACTACTTTGTTACCAGGTTCGGTCAAGGAGGGATCTACCGGACATTCATGTTTGGGACGCCAAGCGTTATCGTCACAACGCCTGAATTATGCAGGAAAATCTTGATGGATGACGACAATTTCGACTTGGGATTTCCCAAATATATCTTAGAGCTATTGAGAAAAGAACCAATTGGTGGAACATCA…
	WsCYP749B-a	Wsom090G00485.1	WsCYP749B2	W26O (withanolide biosynthesis 26-oxidase)	ATGATGATAGCAATAATAATTTTCTCTGTTTTCCTAATTGGGACACTAATTCTTGGTAGGTTCGTATACAAATTTTGGTTGTATCCAATTTCCCTACAATATTTGATGAACTCACAGGGAATCAAAGGTCCACCTTATGAATATAGGAATGGGAACAGCAAAGCAACTGTAGAAATGCTAATGAAATGCAATAGTGCTTCTATGGACATATCACACGACATATTCCCAAGATTACAGCCTCATTTTCACTCATGGATCAAACTATATGGAAGTACTTTTCTTTATTGGATGAACAGTACTCAACCACAATTGGTTGTAAGTGATATTGAGTTGATCAAAGAAATTTTTACCAACAAACAAGGTTCATTTGGTAAGGCTAAATTTGATGGCATCCTGAAG…
	WsCYP749B-b	Wsom090G00473.1			ATGATAGCAATAATAATTTTCTCTGTTTTCCTAATTGGAGCGCTGGTTCTTGGTAGGTTCTTATACAAATCATGGTGGTATCGAATCTCCATACAATATTTGATGAATTCACAGGGAATCAAAGGTCCACGTTACGAATTTCGCGATGGCAACTGCAGAGCTACTGCAGAAATACTAATGAAATGCAATAGTACTCCCATGGACATATCACACGACATATACCCAAGATTACAGCCACATTTCCGTTCATGGATAAAACTATATGGAAGTACTTTTCTTTACTGGATGAACAGTACTAAGCCTCAATTGATTGTAAGTGATATTGAGTTGATCAAAGAAATTTTTACCAACAAAGAAGGTTCATTTGGTAAGGCTAAATTTGATGGCATCCTGAAGAGA…
	WsSDR-a	Wsom090G00483.1		W26DH (withanolide biosynthesis 26-dehydrogenase)	ATGGATAACCTAGCGATAGCCAACAAAAAATTGGAGGGTAAAATCGCCATCATCACTGGAGGAGCCAGCGGTATTGGCGAGGCCACAGCTAGACTCTTTGCTCAACATGGGGCTAAAGTGGTAATTTCAGACATTCAAGAAGAGAAAGGCCGATCAGTTGCTAAATCCATAGGTGTCTTCTGCAGCTTCGTCAAATGCGATGTCTCTGACGAGAAACAAGTCCAATCGTTGGTAAAAACAACGGTTGAAACTCACGGTCGGCTGGATATTATGTTCAGCAATGCCGGTATTTTCAGTACTGACGACAGTGAACAAGTTATGCTAGGTTTTAACCTGGATAGCTTAGACAAGATAATGAGTATCAACGTTCGAGGATCAGCTGCGTGTGTGAAGTACGCG…
	WsSDR-b	Wsom090G00475.1		W26DH (withanolide biosynthesis 26-dehydrogenase)	ATGGATAACTTCAACAAAAAATTGGAGGGTCAAATCGCCATCATCACTGGAGGGGCCAGTGGTATCGGCGAGGCCACGGCTAGACTCTTTGCTCAACATGGTGCTAAAGTGGTAATTGCAGACATTCAAGAGGGAAAAGGCCGATCAGTAGCGGAATCCATCGGTGTATGCTGCAGCTTCATCAAATGTGATGTCTCTGACGAGAAACAAGTCCAATCATTGGTAAAAACAACGTTACAAATTCATGGTCGACTCGATATTATGTTCAGTAATGCCGGAATTTTCAGTGCTGACGACGGAAAACAAGTTATGCTAGGTTTTAACCTGGATGGTTTAGACAAGGTAATGAGTATCAACGTTCGAGGATCAGCTGCGTGTGTGAAGTACGCGGCGGAGGCA…
	WsST-a	Wsom090G00486.1			ATGCCTTCCTCTGCCCCTTCCAAAGTTAGTCGTTTATCCGTATCAGAAAATTCAAAGGAAACTATGAGCAAAAAATACAAAGACATAATATCATCACTCCCCAAACTAGAGCCCCCTCATCCTACTTATGAAGTCACCCAATACAATGGCTTCTGGTTCCATTCTGGCATTATAGAAGCAATTTTAACCCTCTCAGAGAGCTTCAAGGCTCAACCCTCTGACATTTTCATTTGTAGTTCTCCAAAAACAGGTACCACTTGGCTTAAAGCTTTGACCTTTTCTATTGTCACTCGTGATCGTTTCTTGGACGATGACCTCACCAACCCTTTACTCAACAACGTACCTCACAATTGCGTACCTACGTTAGAAGTTGATCTTAACTCCAACCCTTCTTTCCTA…
	WsST-b	Wsom090G00471.1			ATGCCTTCCTCTTCCCCTTCCAAAGTTAGTCGGTTATTTGTATCAGAAGATACAAAGGAAAGTATGAGCCAAAAATACAAAGAAATTATAGCAACACTCCCTAAACTAGACCCCCCTCATCCTATTTATGAAATTCCCCAATACAAAGGGTTCTGGTTCCACTCTGGCATCATAGAAGCCATTTTAACCCTCTCAGATACCTTCAAGGCTCAACCCTCTGATATTTTCATTTGTAGTTCACCAAAAACAGGTACTACTTGGCTTAAAGCCTTAGCCTTTTCTATTGTGACTCGTGATCTTTACATGGACGATGACCCTACTAATCCTTTACTCAACCAAGTACCTCACAATTGTGTACCTACGTTGGAAGTTGATATTAATGCCAATCCTTCTTTCCTA…
	WsAT-a	Wsom090G00482.1			ATGGACAAGCTAGAGATTGAAATCCAGATAAGAAAAACTCTAAAGCCCTCAACTCCTACCCCATATCTTTGTCGAAGCTTCAATCTTTCATTGTTTGATCAGTGCGCAGTGCGTATGTATATACCTGTGCTACTCCATTACTTGCCTGGCAGTATGGATGGTGTTGATGAAAGATGTGATAAGCTGCAAAAATCTTTAGCTGAAACCTTAACTAAGTTTTACCCTCTAGCAGGGAGATTTAGTAAAGATGACCTCACAATTCAATGCAATGATGAAGGTGTTGAGTATGTCGAAACCAAAGTCAACGCGGATCTTGCTAAATTTCTCCATCAAGGACCCAAGATTGAGCTTTTGAATGATTTTCTTCCACTGAAGTTATCAGTAGATCCCTCATCAAGT…
	WsAT-b	Wsom090G00472.1			ATGGACAAGCTAGAGATTGAAATCCAGATAAGAAAAACTCTAAAGCCCTCAACTCCTACCCCATATCTTTGTCGAAGCTTCAATCTTTCATTGTTTGATCAGTGCGCAGTGCGTATGTATATACCTGTGCTACTCCATTACTTGCCTGGCAGTATGGATGGTGTTGATGAAAGATGTGATAAGCTGCAAAAATCTTTAGCTGAAACCTTAACTAAGTTTTACCCTCTAGCAGGGAGATTTAGTAAAGATGACCTCACAATTCAATGCAATGATGAAGGTGTTGAGTATGTCGAAACCAAAGTCAACGCGGATCTTGCTAAATTTCTCCATCAAGGACCCAAGATTGAGCTTTTGAATGATTTTCTTCCACTGAAGTTATCAGTAGATCCCTCATCAAGT…
	Ws24ISO-2a	Wsom003G00488.1			ATGTCAGATGCGAAGCCTGCCCCTTATCCCAAGAGGTCGACGCAGTTTGTGGACTTTCTTGTTCAATTCAGATGGATTGTTGTTGTCTACTTTGTCCTTCCCTTCTCGTGCCTGTATTATTTTTCCATATACCTAGGGGATATCATGAAAACGCTTCCGCCGCGTATAATATATATTCTAACAAGATTCGCATGGAAATCGACAACCGGCGTCGAAGAACATGAGGAAAATGTTAAGGAGGTTGCCTCCCGGGTGGTTATCGGCATGAGAAATTGTGACTATAAGTGTGCTCGTCATTTCAAAGTTGATCTTTCCAAGTTTAGAAATATTCTTGAAATCAACAAGGCACGGATGGTTGCCGAAGCTACCATACCCATGCACCTTTCCCTCGCAGTTATT…
	WsCYP88C-2a	Wsom003G00484.1			ATGGAGTTAGTGTACTTGTGCACAGCTCTGGGAGTAGGGATTTTGACCTTCATTAGTGTACTAAAGAGAGTAAATGGCTGGTTTTATTCACTCAAACTTAGTCCAGAGGAAAGTCGCTTGCCTCCAGGTGACATGGGCTGGCCATTAGTCGGTAACATGCTTTTTCTCTTGAAATGTTACGTCGTCGGTAATCTCGATGCATTCGAAGCTTATTTCTCTACTAGGTTCGGGCCAGGAGGGATATACACGGGGCACATGTTCGGAAGGCCAACCATTATTGTGACGAAGCCCGAACCGTGCAGGAAAATCCTAATGGACGAAGAGAATTTCGCCGTAGCATTTCCTGACTATATGTTGAACCTACTTGGAAATCTTGAAAACCAAGAACACAGGATTCTT…
	WsCYP88C-2b	Wsom003G00483.1			ATGGAGTACGATTTAGTGTTCTTATGCACAGTTTTAGGAGTTGGGATTTTATCTCTTATTAGTGTACTAAAGAGAGTAAATGGCTGGTTTTATTCATTCAAACATAGTTCAGAGAAAAGTCGATTGCCTCCAGGTGACATGGGCTGGCCAATCGTTGGTAACATGCTTTTTTTCGTCAAATGTCTTTCAGCTTATGATCTTAAATCATTTGTGTCCTATTTTGTTACTAGGTACGGGCAAGGAGGGATGTATAGGACTTTCATGTTTGGGAAGCCAAGCGTTATCGTTACAACGCCTGAATTATGTAGGAAAATCTTGATGGACGACGAAAATTTTGACTTGGGATTTCCCAAATACATCTTAGAGCTATTGAGGAAAGAGCCAATTGGTGGAACATCA…
	WsCYP88C-2c	Wsom003G00479.1			ATGGAGTTAGTGTACTTGTGCACAGCTCTGGGAGTAGGGATTTTGACCTTCATTAGTGTACTAAAGAGAGTAAATGGCTGGTTTTATTCACTCAAACTTAGTCCAGAGGAAAGTCGCTTGCCTCCAGGTGACATGGGCTGGCCATTAGTCGGTAACATGCTTTTTCTCTTGAAATGTTACGTCGTCGGTAATCTCGATGCATTCGAAGCTTATTTCTCTACTAGGTTCGGGCCAGGAGGGATATACACGGGGCACATGTTCGGAAGGCCAACCATTATTGTGACGAAGCCCGAACCGTGCAGGAAAATCCTAATGGACGAAGAGAATTTCGCCGTAGCATTTCCTGACTATATGTTGAACCTACTTGGAAATCTTGAAAACCAAGAACACAGGATTCTT…
	WsCYP749B-2a	Wsom003G00478.1			ATGATGATAGCAGTAATAGCTTTTTCTGTTTTCCTAATTGGAGTAGTGGTTCTTGGTAGGTACTTATACAAATCATGGTGGTATCCAATTTCCCTACAACATTTGATGAATTCACAGGGAATCAAAGGTCCGCGTTACGAATTTGGCAATGGGAACAGCAGAGCAACTGCAGAAATACTAATGAAATTCAATAATGCTCCCATGGACATATCACACGACATATTCCCAAGATTACAACCACATTTCCGCTCATGGATAAAACTATATGGAAGTACTTTTCTTTATTGGATGAACAGCACTAAACCACAATTGGTTGTGAGTGATGTTGAGTTGATCAAAGAAATTTTTACCAACAAACAAGATTCATTTGGTAAGGCTAAATTTGATGGCATCCTGAAG…
	WsCYP749B-2b	Wsom003G00477.1			ATGATGATAGCAGTAATAGCTTTTTCTGTTTTCCTAATTGGAGTAGTGGTTCTTGGTAGGTACTTATACAAATCATGGTGGTATCCAATTTCCCTACAACATTTGATGAATTCACAGGGAATCAAAGGTCCGCGTTACGAATTTGGCAATGGGAACAGCAGAGCAACTGCAGAAATACTAATGAAATTCAATAATGCTCCCATGGACATATCACACGACATATTCCCAAGATTACAACCACATTTCCGCTCATGGATAAAACTATATGGAAGTACTTTTCTTTATTGGATGAACAGCACTAAACCACAATTGGTTGTGAGTGATGTTGAGTTGATCAAAGAAATTTTTACCAACAAACAAGATTCATTTGGTAAGGCTAAATTTGATGGCATCCTGAAG…
	WsCYP749B-2c	Wsom003G00475.1			ATGATGATAGCAGTAATAGCTTTTTCTGTTTTCCTAATTGGAGTAGTGGTTCTTGGTAGGTACTTATACAAATCATGGTGGTATCCAATTTCCCTACAACATTTGATGAATTCACAGGGAATCAAAGGTCCGCGTTACGAATTTGGCAATGGGAACAGCAGAGCAACTGCAGAAATACTAATGAAATTCAATAATGCTCCCATGGACATATCACACGACATATTCCCAAGATTACAACCACATTTCCGCTCATGGATAAAACTATATGGAAGTACTTTTCTTTATTGGATGAACAGCACTAAACCACAATTGGTTGTGAGTGATGTTGAGTTGATCAAAGAAATTTTTACCAACAAACAAGATTCATTTGGTAAGGCTAAATTTGATGGCATCCTGAAG…
	WsODD-2a	Wsom003G00487.1			ATGGATTCCAAGATTCCCACCATAAATTTTTGCAAGGCAGACTTGAAACCAGGTAGTGCAGAGTGGGAGTCAACAAGAAATCAAGTCATCCAAGCCTTGCAAGAATATGGCTGCTTTGAAGCAGTATATGATAAGGTTCAAAAGGACAATAGAAAATCCATATTTGATGCTTCAAAAGAAATCTTTGAATTTCCAATAGAGACCAAACTGAAAAACTTGTCAGACAAACCTTTCCATGGTTACAAAGGGCTTATTCCAGCCCTACCATCTTATGAAAGTCTCGCAATTGCTGACTTGCTTCAACCCCAAAGTGTTGAAAACTTTGCCAAAATGTTTTGGCCTGATGGAAATGATGAGTTTTGCAATACTGTAAGGACCTACTCAGAGACAGCAATGGAA…
	WsODD-2b	Wsom003G00486.1			ATGGCTTCCAAGATTCCCACCATAAATTTTTGCAAGACAGACTTGAAACCAGGTAGTGCAGAGTGGGAGGCAACAAGAAATCAAGTCATCCAAGCCTTGCAAGAATATGGCTGCTTTGAAGCAGTATATGATAAGGTTCAAAAGGACATTAGAAAAGCCACATTTGATGCTTCAAAAGAAATCTTTGAATTTCCAATAGAGACCAAACTGAAAAACTTGTCCGACATACCTTTGCATGGTTACACAGGGCTTTTTCCAAACCTACCATCTTTTGAAAGTCTCGCAATTGCTGACTTGCTTCAATCCCAAGGTGTTGAAAACTTTGCCAAAATGTTTTGGCCTGATGGAAATGATGAGTTTTGCAATATTGTAAGGACCTTCTCGGAGCCAGTAATGGAA…
	WsODD-2c	Wsom003G00485.1			ATGGCTTCCAAGATTCCCACCATAAATTTTTGCAAGACAGACTTGAAACCAGGTAGTGCAGAGTGGGAGGCAACAAGAAATCAAGTCATCCAAGCCTTGCAAGAATATGGCTGCTTTGAAGCAGTATATGATAAGGTTCAAAAGGACATTAGAAAAGCCACATTTGATGCTTCAAAAGAAATCTTTGAATTTCCAATAGAGACCAAACTGAAAAACTTGTCCGACATACCTTTGCATGGTTACACAGGGCTTTTTCCAAACCTACCATCTTTTGAAAGTCTCGCAATTGCTGACTTGCTTCAATCCCAAGGTGTTGAAAACTTTGCCAAAATGTTTTGGCCTGATGGAAATGATGAGTTTTGCAATATTGTAAGGACCTTCTCGGAGCCAGTAATGGAA…
	WsODD-2d	Wsom003G00482.1			ATGGATAAGCTACCAACAATAGATTTTAGGAAGGGAGAGTTGAAAGAAGGGGGTGAAGAATGGATATCATTGAGGGAGCAAGTGTACAAAGCATTAGAAGAATATGGTTGTTTTGAGGCATTACTTGATGGAATTCCCAAAGAGAGCCTATTTGAAAAGTGGAAACAAGTTAAAGACTTTCCTAAGTTTGATATCAACTATACAAATCCTCATAATTCACCATCTTTCATGCCACTTTATGAAAGACTGCCTGTTGAACATGTCCTCTCTCCTGGTGTTATTGAAAACCTTTCCAAAACCCTTTGGCCAGATCATGGAGACCCACAATTTTGTGATTTGATGCATTGTTATGCCAAGGAATTATCAAAGTTTGATGAGATGGTAAGAAAAATGGTATTT…
	WsODD-2e	Wsom003G00481.1			TGGATAAGCTACCAACAATAGATTTTAGGAAGGGAGAGTTGAAAGAAGGGGGTGAAGAATGGATATCATTGAGGGAGCAAGTGTACAAAGCATTAGAAGAATATGGTTGTTTTGAGGCATTACTTGATGGAATTCCCAAAGAGAGCCTATTTGAAAAGTGGAAACAAGTTAAAGACTTTCCTAAGTTTGATATCAACTATACAAATCCTCATAATTCACCATCTTTCATGCCACTTTATGAAAGACTGCCTGTTGAACATGTCCTCTCTCCTGGTGTTATTGAAAACCTTTCCAAAACCCTTTGGCCAGATCATGGAGACCCACAATTTTGTGATTTGATGCATTGTTATGCCAAGGAATTATCAAAGTTTGATGAGATGGTAAGAAAAATGGTATTTG…
	WsODD-2f	Wsom003G00480.1			ATGGAGTTAGTGTACTTGTGCACAGCTCTGGGAGTAGGGATTTTGACCTTCATTAGTGTACTAAAGAGAGTAAATGGCTGGTTTTATTCACTCAAACTTAGTCCAGAGGAAAGTCGCTTGCCTCCAGGTGACATGGGCTGGCCATTAGTCGGTAACATGCTTTTTCTCTTGAAATGTTACGTCGTCGGTAATCTCGATGCATTCGAAGCTTATTTCTCTACTAGGTTCGGGCCAGGAGGGATATACACGGGGCACATGTTCGGAAGGCCAACCATTATTGTGACGAAGCCCGAACCGTGCAGGAAAATCCTAATGGACGAAGAGAATTTCGCCGTAGCATTTCCTGACTATATGTTGAACCTACTTGGAAATCTTGAAAACCAAGAACACAGGATTCTT…
	WsODD-2g	Wsom003G00476.1			ATGGATAGGCTACCAACAATAGATTTTAGGAAGGGAGAGTTGAAAGAAGGGGGTGAAGAATGGATATCATTGAGGGAGCAAGTGTACAAAGCATTAGAAGAATATGGTTGTTTTGAGGCATTGCTTGATGGAATTCCTAAAGAGAGCCTATTTGAAAAGTTGAAACAACTTAAAGACTTTCCTAAGTTTGATATCAAGTATACAAATCCTCAAAATTCAGCGTCTTCTTTCATTCCACTTTTTGAAAGACTGCCTATTGAACATGTCCTCTCTCCTGGTGTTATTGAAAAACTTTCCGAAATCCTTTGGCCAGATCATGGAGACCCACAATTTTGTGATTTGTTGCATTGTTTTGCCAAGGAATTATCAAAGTTTGATGAGATGGTAAGAAAAATGGTA…
Datura stramonium	Ds24ISO-a	GWHTBOZL013195			ATGTCAGATTTGAAGGCTCCCCTTCGTCCCAAGAGGTCGACACAGTTGGTGGATTTTCTAGTCCAATTCAGATGGATTGCTGTTGTCTTCTTTGTCCTTCCATTCTCGTGCCTGTATTACTTCTCCATATACCTAGCGGATGTTAGATCTGCTCGGAAATCAGACGAGCAGCGTCAGAAGGAACATGAGGAAAATGTTAAAGAGGTTGTGGAGCGTCTTGGACAGAGGGATGCATCCAAGGACGGCCTTGTTTGCACGGCCAGGCCTCCTTGGGTGGTTATTGGAATGAGAAATTGTGACTATAAGCGTGCTCGTCATTTCAAAGTTGATCTTTCAAAGTTTAGAAATATTCTTGAAATCAACAAGGAACGGATGATTGCCAGAGTTGAGCCTCTTGTC…
	Ds24ISO-b	GWHTBOZL013211			ATGTCAGATGAGAAGGCCCCCCCTCCTCCCAAGATCAAGAAGTCGACGCAGTTCGTAGACTTTCTTGTTCAATTCAGATGGATTGTTGTTGTCTTCTTTGTCCTTCCTTTCTCGTGCCTGTATTACTTCTCCATATACCTAGGGGATGTTAGATCTGCTCGGAAATCTGACCAGCAGCGTCAGAAGGAACATGAGGAAAATGTTAAAGAGGTTGTGAAGCGCCTTGGACAGAGGGATCCATCAAAGGATGGCCTTGTCTGCACAGCCAGGCCTCCCTGGGTGGTTATCGGAATGAGAAATTGTGACTATAAGCGTGCTCGTAGTTTCAAAGTTGATCTTTCAAAGTTTAGAAATATTCTTGAAATCAACAAGGAACGGATGATTGCCAGAGTTGAGCCT…
	DsCYP87G-a	GWHTBOZL013194			ATGTATAGATGGAGGAATCCCAAATGCAAAGGAGTTTTGCCTCCTGGCTCTATGGGTCTTCCCCTTATTGGAGAGACTCTTCAATATTTCTCCAAATCTCCCTATGAAGGAATTCCTCCCTTCATTGCCAATAGAACTGCAAAGTACGGGACGCTATTTAAAACGAGTTTAGTCGGGCAGCCTATTGTGATATCGACCGACCCGGAGGTGAATTACTATGTGTTCCAACAAGAAGATAAGTTGTTCCAATGTTCTTACACAAAGAGTGCTGTTGAGCTCTCTGGGAAAAAAGGCTTGATGGGTAACGGTGGATCGGCCCATAAATATCTTAGGAATTTAGTGCTATCTCTTACTGGCCCAGATAAGCTAAAGACTAAGTTAGTCACTGACGTTGATTTC…
	DsCYP87G-b	GWHTBOZL013210			ATGTGGAACATAATTTTATGCATAGTAGGAGTAGTAATAGTAGGAATCACCCATTGGGTGTACAGATGGAGGAATCCCAAATGCAAAGGAGTTTTGCCTCCTGGCTCTATGGGTCTTCCCCTTATTGGAGAGACTCTTCAATATTTCTCCAAATCTCCCTATGAAGGAATTCCTCCCTTCATTGCCAATAGAACTGCAAAGTACGGGACGCTATTTAAAACGAGTTTAGTCGGGCAGCCTATTGTGATATCGACCGACCCGGAGGTGAATTACTATGTGTTCCAACAAGAAGATAAGTTGTTCCAATGTTCTTACACAAAGAGTGCTGTTGAGCTCTCTGGGAAAAAAGGCTTGATGGGTAACGGTGGATCGGCCCATAAATATCTTAGGAATTTAGTG…
	DsCYP88C-a	GWHTBOZL013197			ATGGAGTTGGATTCAGTGTTGTTGTATACAGCTTTGGGGGTTGGGATTATAAGCCTTTGTAATTTGCTAAAGAATGCAAATGGGTTGTTTTATTCAATCAAATTTAGTTCAAGCAAATATCGGTTGCCTCCAGGTGACATGGGCTGGCCATTCATTGGCAACATGTTTCTTTTCCTCAAAAGCTTCAAATCTAGCGGCAATCCTGGCTCATTTGTATCTTATTTTGTTACTAGGTTCGGGCCAGTGGGGATGTACAAGGCATACATGTTTGGTTCGCCAAGCATCATCGTGACAAAACCAGAAATATGTAAGAAAATCTTTATGGATGACGATAATTTCGACAGAACAGGGAAATCGAACTCAGCTACTAGTACTACAGCTTCAAACCAAGAAGACAAG…
	DsCYP88C-b	GWHTBOZL013198			ATGGAGTACGATTTAGTGTTCTTATGCACAGCTTTAGGAGTTGGGATTTTAGCCCTTATTAGTGTGCTTAAGAGAGCGAATGGCTGGTTTTATTCATTCAAATTCAGTTCAGAGAAATGTCGATTGCCTCCTGGCGACATGGGCTGGCCAATCGTTGGGAACATGCTTTTCTTCGTCAAATGTCTTTCAGCTTACGATCTTAAGTCTTTTGTGTCTTACTTTGTTAGTAGGTTCGGGCAAGGAGGGATGTACAGGACATTCATGTTCGGGAAGCCAAGTGTTATAGTCACAACGCCTGAATTATGCAGGAAAGTCTTGATGGACGACGAGAATTTTGACTTGGGATTTCCCAAATACATCTTAGAGCTACTGAGAAAAGAGCCAATTGGTGGAACATCA…
	DsCYP88C-c	GWHTBOZL013200			ATGGAGTTAGTGAACTTCTGCACAGCTTTGGGAATAGGGATTTTAACGTTCATTAGTGTGCTAAAGAGAGTAAATGGCTGGTTTTATTCATTCAAACTTAGTCCAGAGGAACGTCGCTTGCCTCCAGGTGACATGGGCTGGCCATTCGTTGGTAACATGCTTTTTCTCTTGAAATGTTACATTGGTGGTAATCTCGACGCGTTCGCAGCTTATTTTTCTACCAGGTTCGGGCCAGGAGGTATTTACACGGGACACATGTTCGGAAGGCCAACCATTATCGTCACGGCGCCCGAACCGTGCCGAAAAATCCTGATGGACGAAGAGAATTTTGCCGTAGCATTTCCCGACTATATGTTGAACCTACTTGGAAATATGGAAAATCAAGAACACAGGATTCTT…
	DsCYP88C-d	GWHTBOZL013209			ATGGAGTACGACTTAGTGTTCTTCTGCACAGCTTTTGCAGTGGGGCTTTTAACCCTTATTAGTGTGCTAAAGAGAGTTAATGGCTGGTTTTATTCATTCAAATTCAGTTCAGAGAAATGTCGATTGCCTCCGGGCGACATGGGCTGGCCAATCGTTGGAAACATGCTTTTTTTCGTCAAATGTCTTTCAGCATACGATCTTAAGTCATTTGTGTCTTACTTTGTTACCAGGTTCGGCCAAGGAGGGATGTACAGGACATTCATGTTTGGGAAGCCAAGTGTTATCGTTACAACGCCTGAATTATGCAGGAAAGTCTTGATGGACGACGATAATTTCGACTTGGGATTTCCCAAATACATCTTAGAGCTACTGAGAAAAGAGCCAATTGGTGGAACATCA…
	DsCYP88C-e	GWHTBOZL013212			ATGGAGTTGGATTCAGTGTTGTTGTACACAGTTTTGGGGGTAGGGATTTTAACCCTTTGTAATATGCTAAAGAATGCAAATGGGTTGTTTTATTCAATCAAATATTTTGCAACGAAATATCGGTTGCCTCCAGGTGACATGGGCTGGCCATTCATTGGCAACATGATTCTTTTCTTCAAAAGTTTCAAATCTAGTGGCAATCCTGGCTCATTTGTATCTTATTTTGTTACTAGGTTCGGGGCAGTGGGGATGTACAAGGCATACATGTTTGGATCGCCAAGCATCATCGTGACAACACCAGAAATAAGTAAGAAAATCCTTATGGATGAGGACAATTTCGACAGAGGGCTATCGAACTCAACTAATACGGATTCAAACCAAGAAGACAAGCGTCTCCGT…
	DsCYP749B-a	GWHTBOZL013201			ATGAACAGTGTTCAACCACAGTTGATTGTTAGTGATGTTGAGTTGATCAAAGAAATTTTTACCAACAAACAAGGTTCATTTGGTAAGGCTAAATTCGAAGGCATCCTGAAGAAATTTGTTGGGGATGGAAGTGTTTTTCAAGAAGGTCACAAATGGTTAAAACTCCGGAAAGTGGCTGACAATGTTTTCCATGCCCAAAGCTTGAAGGATATGTTGCCAGCAATGGTTGGAAGAGTGGAAGCAATGCTGAGAACATGGAAATCTTACGAAGGTAAAGAGATTGAAGTGTTTGAGGAATTCAGGCTTCTGAGTTTGGAGATCATCTCAAACTCTGTTTTCGGAAGCGATTACTCAACTGGGAAACATATATTCACCATGCTGGACAAAATAGCTTATATA…
	DsCYP749B-b	GWHTBOZL013202			ATGAATTCGCAGGGAATCAAAGGTCCACCTTACAAATTTCGCGATGGGAACAACAGAGAAATTGGAGAGATGGTAATGAGATGCAATAGTGCTCCCTTGGATGTATCATCACATGACATTTTCCCAAGATTGCAGCCTCATTTCCAAGCATGGATCAAACTATATGGAAGTACTTTTCTGTATTGGATGAATACTAAACCACAATTGGTTGTAGCTGATGTTGAGTTGATCAAAGAAATTTTTACCAACAAAGAAGGTACATTTGGTAAGGCTAAATTTCAAGGCCTCCTAAAGAAATTCGTCGGGGATGGAAGTGTTTTTCAAGAAGGTAAAAAATGGTTAAAACTTCGGAAAGTGGCTGACCATGTTTTCCATGCACAGAGCTTGAAGGAGATGTTT…
	DsSDR-a	GWHTBOZL013206			ATGGATAACTCAATAGCCAACAAAAAATTGGAGGGCAAAATCGCCATCGTCACTGGAGGAGCCAGTGGCATCGGCGAGGGAACGGCTCGACTCTTTGCTAAACATGGAGCTAAAGTGGTAATTGCTGACATCCAAGAGGAAAAAGGCCGATCAGTAGCGGAATCCATCGGCGTCGGCTGCACTTTCATCACGTGCAACGTTTCTGACGAGAAACAAGTCCAATCGTTGGTACGATCAACGGTGGAAATTCACGGTCGGCTCGATATTATGTTCAGCAACGCCGGAATTTTCTCTTCTGACGACAGCCTACAAGGTATCCTAGGTTTTAACCTGGATAGTCTAGACAAGATAATGAGTATCAACGCTCGGGGATCGGCGGCGTGTGTGAAGCACGCGGCG…
	DsST-a	GWHTBOZL013199			ATGCCTTCCAAAGTTTATCGCTTATCTGGATCCGAAAATGCAAACGAAGCGATGAACAAAAAGTACAGAGAAATAATATCAACTCTCCCCAAACTAGATCCCCCTCATCCTACTTATGAGATCTACCAATACAATGGCTTCTGGTTCCATTCTAGCATCTTAGAAGCAACTTTATCCCTCTCCGACAACTTCAAGGCTCAACCCTCTGACATTTACCTTTGTAGTTCTCCTAAAACAGGCACCACTTGGCTTAAAGCCTTGGCATTTTCTATTATGACCCGAGATCGTTTCTCGGACGATGACTCCACCAACCCTTTACTCAACCAAGTACCCCACAATTGCGTGCCGACTTTGGAAGTCGATTTTTACGCCAATCCTTCTTTTCTAGACACCGAATTG…
	DsST-b	GWHTBOZL013207			ATGCCTTCCAAAGTCAGTCGCTTATCGGGATCAGAAAATTCATACGAAACGCTGAACAAAAAATACAAAGAGATAATATCAACTCTCCCCAAACTAGATCCCCCTCATCCTACTTATGAAATCTCCCAATACAATGGCTTCTGGTTCCATGCTAGCATCTTACAGGCAACTTTATTCCTCGCCGAAAACTTCAACGCTCAACCCTCTGATATTTACCTTTGTAGTTCTCCGAAAACAGGCACCACTTGGCTCAAAGCCTTGACATTTTCTATTATGACCCGAGATCATTTCTCCGAAGATGACACCACGAACCCTTTACTCAACCAGGTACCCCACAATTGCGTGCCGACTTTGGAAGTCGATTTTTACGCCAATCCTTCTTTCCTAGACACCGAATTG…
	DsODD-a	GWHTBOZL013196			ATGGGACTATTGAAGGTTCCCACCATAGATTTCTGCAACCCGGAGCTAAAACCAGGTGCTCCAGAGTGGGAGTCAACAAGAAGCCAAGTTATCCAAGCTCTACAAGAGTATGGGATCTTTGAAGCAGTATATGATAAGGTCCCAAGAGAAGCCATATTTGATACTTCTAAAGAAATATTTCAATTTCCATTGGAGACCAAACTGGAAACAAAATCGACAATACCTATGCACGGTTACCTAGGACAATATCCAATGCTGCCAGCCTATGAGAGTCTTGGTATTGCTGATGTTCTCAAATCTGAAAGTGTTGAATCCATTGCTAACATCTTCTGGCCTCATGGAAATCCTCACTTTTGCAATGTGCTGAAGACTTTCACAGAGCCACTTGTGGAATTGGAT…
	DsODD-b	GWHTBOZL013203			ATGGCATCCTCAACAATTCCTAGCATAGATTTTTGCAAGGCAAATATGAAACCAGGCAGTGCAGAGTGGGAGTCAACAAGAAAACAAGTTTTCCAAGCCTTGGAAGAGTATGGTTGCTTTGAAGTAATATATGATAAGGTTCCAAAGGGAATTGAAGAAGACCTGTTTGGTACTTTAAAAGAAATATTCCCATTGGAGGCCAAAGTAAAAGAGTATTTAGACAAACCCTTGCAAGACTACAAACATCAACTTCCAAACCCACCATATAATGCGTTCAGGCGCACTACTGATTTGCTTCTCCCTCAACATATTGAGCCCTTTGTCAATACCTTCTATCCAGATGGAAATCCTCACTTTTGCGACGTGATAAAGTCCTACGCAAATTCGCTTAAGGAATTG…
Datura wrightii	Dw24ISO-a	FUN_007229-T1			ATGTCAGATTTGAAGGCTCCCCTTCGTCCCAAGAGGTCGACACAGTTGGTGGATTTTCTAGTCCAATTCAGATGGATTGTTGTTGTCTTCTTTGTCCTTCCATTCTCGTGCCTGTATTACTTCTCCATATACCTAGGGGATGTTAGATCTGCTCGGAAATCTGACAAGCAGCGTCAGAAGGAACATGAGGAAAATGTTAAAGAGGTTGTGGAGCGTCTTGGACAGAGGGATGCATCCAAGGACGGCCTTGTCTGCACGGCCAGGCCTCCTTGGGTGGTTATTGGAATGAGAAATTGCGACTATAAGCGTGCTCGTCATTTCAAAGTTGATCTTTCAAAGTTTAGAAATATTCTTGAAATCAACAAGGAACGGATGATTGCCAGAGTTGAGCCTCTTGTC…
	Dw24ISO-b	FUN_007212-T1			ATGTCAGATGAGAAGGCCCCCCCTCCTCCCAAGATCAAGAGGTCGACGCAGTTCGTAGACTTTCTTGTTCAATTCAGATGGATTGTTGTTATCTTCTTTGTCCTTCCTTTCTCGTGCCTGTATTACTTCTCCATATACCTAGGGGATGTTAGATCTGCTCGGAAATCTGATCAGCAGCGTCAGAAGGAACATGAGGAAAATGTTAAAGAGGTTGTGAAGCGCCTTGGACAGAGGGATCCATCAAAGGATGGCCTTGTCTGCACAGCCAGGCCTCCCTGGGTGGTTATCGGAATGAGAAATTGTGACTATAAGCGTGCTCGTAGTTTCAAAGTTGATCTTTCAAAGTTTAGAAATATTCTTGAAATCAACAAGGAACGGATGATTGCCAGAGTTGAGCCT…
	DwCYP87G-a	FUN_007230-T1			ATGGGTCTTCCTCTTATTGGAGAGACTCTTCAATATTTCTCCAAATCTCCCTATGAAGGAATTCCTCCCTTCATTGCTGACAGAACAGCAAAGTATGGGACGCTCTTTAAAACGAGTTTAGTTGGGCAGCCTATTGTGATATCGACCGACCCGGAGGTGAATTACTATGTGTTCCAACAAGAAGATAAGTTGTTCCAATGTTCTTACACAAAGAGTGCTGTTGAGCTCTCTGGGAAAAAAGGCTTGATGGGTAACGGTGGATCGGCCCATAAATATCTTAGGAATTTAGTGCTATCTCTTACTGGCCCAGATAAGCTAAAGACTAAGTTAGTCACTGAAGTTGATTTCATAACTCGTCAACACTTGCAAAGGTGGACTAACCAAGGAGATATTGAAGTC…
	DwCYP87G-b	FUN_007213-T1			ATGTGGAACATAATTTTATGCCTAGTGGGAATAATCGTAGTAGGAATCACCCATTGGGTGTACAGATGGAGGAATCCCAAATGCAAAGGAGTTTTGCCTCCTGGCTCTATGGGTCTTCCCCTTATTGGAGAGACTCTTCAATACTTCTCCAAATCTCCCTATGAAGGAATTCCTCCCTTCATTGCTAATAGAACAGCAAAGTACGGGACGCTATTTAAAACGAGTTTAGTCGGGCAGCCTATTGTGATATCGACCGACCCGGAGGTGAATTACTATGTGTTCCAACAAGAAGATAAGTTGTTCCAATGTTCTTACACAAAGAGTGCTGTTGAGCTCTCTGGGAAAAAAGGCTTGATGGGTAACGGTGGATCGGCCCATAAATATCTTAGGAATTTAGTG…
	DwCYP88C-a	FUN_007227-T1			ATGGAGTTCGATTCAGTGTTGTTGTATACAGCTTTGGGGGTTGGGATTTTAACCCTTTGTAATATGCTAAAGAATGCAAATGGGTTGTTTTATTCAATCAAATTTAGTTCAAGCAAATATCGGTTGCCTCCAGGTGACATGGGCTGGCCATTCATTGGCAACATGTTTCTTTTCCTCAAAAGCTTCAAATCTACCGGCAATCCTGGCTCATTTGTATCTTATTTTGTTACTAGGTTCGGGCCAGTGGGGATGTACAAGGCATACATGTTCGGTTCGCCAAGCATCATCGTGACAAAACCAGAAATATGTAAGAAAATCTTTATGGATGACGATAATTTCGACAGAACAGGGAAATCGAACTCAGCTACTAGTACTACAGCTTCAAACCAAGAAGACAAG…
	DwCYP88C-b	FUN_007226-T1			ATGGAGTACGATTTAGTGTTCTTATGCACAGCTTTAGGAGTTGGGATTTTAGCCCTTATTAGTGTGCTTAAGAGAGCAAATGGCTGGTTTTATTCATTCAAATTCAGTTCAGAGAAATGTCGATTGCCTCCTGGCGACATGGGCTGGCCAATCGTTGGGAACATGCTTTTTTTCGTCAAATGTCTTTCAGCTTACGATCTTAAGTCGTTTGTGTCTTACTTTGTTAGTAGGTTCGGCCAAGGAGGGATGTACAGGACATTCATGTTCGGGAAGCCAAGTGTTATCGTCACAACGCCTGAATTATGCAGGAAAGTCTTGATGGACGACGAGAATTTTGACTTGGGATTTCCCAAATACATCTTAGAGCTACTGAGAAAAGAGCCAATTGGTGGAACGTCA…
	DwCYP88C-c	FUN_007224-T1			ATGGAGTTAGTGAACTTCTGCACAGCTCTGGGAATAGGGATTTTAACCTTCATTAGTGTGCTAAAGAGAGTAAATGGCTGGTTTTATTCATTCAAACTTAGTCCAGAGGAACGTGGCTTGCCTCCAGGTGACATGGGCTGGCCATTCGTTGGTAACATGCTTTTTCTGTTGAAATGTTACATCGGTGGTAATCTCGACGCGTTCGCAGCTTATTTTTCTACCCGGTTCGGGCCAGGAGGTATTTACACGGGACACATGTTCGGAAGGCCAACCATTATCGTCACGGCACCCGAACCGTGCCGAAAAATCCTGATGGACGAAGAGAATTTTGCCGTAGCATTTCCCGACTATATGTTGAACCTACTTGGAAATATGGAAAATCAAGAACACAGGATTCTT…
	DwCYP88C-d	FUN_007214-T1			ATGGAGTACGACTTAGTGTTCTTCTGCACAGCTTTTGCAGTGGGGCTTTTAACCCTTATTAGTGTGCTAAAGAGAGTTAATGGCTGGTTTTATTCATTCAAATTCAGTTCAGAGAAATGTCGATTGCCTCCGGGCGACATGGGCTGGCCAATCGTTGGGAACATGCTTTTTTTTGTCAAATGTCTTTCAGCATACGATCTTAAGTCATTTGTGTCTTACTTTGTTACCAGGTTCGGCCAAGGAGGGATGTACCGGACATTCATGTTTGGGAAGCCAAGTGTTATCGTTACAACGCCTGAATTATGCAGGAAAGTCTTGATGGACGACGAGAATTTCGACTTGGGATTTCCCAAATACATCTTAGAGCTACTGAGAAAAGAGCCAATTGGTGGAACATCA…
	DwCYP88C-e	FUN_007211-T1			ATGGAGTTCGATTCAGTGTTGTTGTACACAGCTTTGGGAGTAGGGATTTTAACCCTTTGTAATATGCTAAAGAATGCAAATGGGTTGTTTTATTCAATGAAATTTTTTGCAACGAAATATCGGTTGCCTCCAGGTGACATGGGCTGGCCATTCATTGGCAACATGATTCTTTTCTTCAAAAGTTTCAAATCTAGTGGCAATCCTGGCTCATTTGTATCTTATTTTGTTACTAGGTTCGGGCCAGTGGGGATGTACAAGTCATACATGTTTGGATCGCCAAGCATCATCGTGACAACACCAGAAATAAGTAAGAAAATCCTTATGGATGAAGACAATTTCGATAGAGGGCTATCGAACTCAACTAATACGGCTTCAAACCAAGAAGACAAGCGTCTCCGT…
	DwCYP749B-a	FUN_007223-T1			ATGAACAGTGCTCAACCACAGTTGATTGTTAGTGATGTTGAGTTGATCAAAGAAATTTTTACCAACAAACAGGGTTCATTTGGTAAGGCTAAATTCGAAGGCATCCTGAAGAAATTTGTTGGGGATGGAAGTGTTTTTCAAGAAGGTCACAAATGGTTAAAACTCCGGAAAGTGGCTGACAATGTTTTCCATGCCCAAAGCTTGAAGGATATTGTGCCAGCAATGGTTGGAAGAGTGGAAGCAATGCTGAGAACATGGAAATCTTATGAAGGTAAAGAGATTGAAGTGTTTGAGGAATTCAGGCTTTTGAGTTTGGAGATCATCTCAAACTCTGTTTTCGGAAGCGATTACTCAACTGGGAAACATATATTCACTATGTTGGACAAAATAGCTTATATA…
	DwCYP749B-b	FUN_007222-T1			ATGATAGTAGCAATAATCTTCTCTGTTTTGCTAATTGGCACACTGATTCTTGCTAGGTTCTTATACAGATCTTGGTTGTATCCAATTTTCCTGCAATATTCTATGAATTCGCAGGGAATCAAAGGTCCACCTTACAAATTTCGCGATGGGAACAACAGAGAAATTGGAGAGATGGTAATGAGATGCAATAGTGCTCCCTTGGATGTATCATCACATGACATTTTCCCAAGATTGCAGCCTCATTTCCACGCATGGATCAAACTATATGGAAGTACTTTCCTGTATTGGATGAATACTAAACCACAATTGGTTGTAGCTGATGTTGAGTTGATCAAAGAGATTTTCACCAACAAAGAAGGTACATTTGGTAAGGCTAAATTTCAAGGCATCCTAAAGAAA…
	DwSDR-a	FUN_007216-T1			ATGTTAGTTGCCTTTAAATTGAGTCCGTCTAGTCCAATAAAGTTGAGAAAAATGGATAACTCAATAGCCAACAAAAAACTGGAGGGTAAAATCGCCATCGTCACTGGAGGAGCCAGTGGCATCGGCGAGGGAACGGCTCGACTCTTTGCTAAACATGGAGCTAAAGTGGTAATTGCTGACATCCAAGAGGAAAAAGGCCGATCAGTAGCGGAATCCATCGGCGTCGGCTGCACTTTCATCAAATGCGACGTTTCTGACGAGAAACAAGTCCAATCGTTGGTACGATCAACGGTGGAAATTCACGGTCGGCTCGATATTATGTTCAGCAACGCCGGAATTTTCTCTTCTGACGACAGCCAACAAGGTATCCTAGGTTTTAACCTGGATAGTTTAGACAAG…
	DwST-a	FUN_007225-T1			ATGCCTTCCAAAGTTTGTCGATTATCCGGATCCGAAAATGCAAACGAAGCGATGAACAAAAAGTACAGAGAAATAATATCAACCCTCCCCAAACTAGATCCCCCTCATCCTACTTATGAGATCTACCAATACAATGGCTTCTGGTTCCATTCTAGCATCTTAGAAGCAACTTTATCCCTCTCCGACAACTTCAAGGCTCAACCCTCTGACATTTACCTTTGCAGTTCTCCTAAAACAGGCACCACTTGGCTTAAAGCCTTGGCATTTTCTATTATGACCCGAGATCGTTTCTCGGACGATGACTCCACCAATCCTTTACTCAACCAAGTACCCCACAATTGCGTGCCGACTTTGGAAGTCGATTTTTACGCCAATCCTTCTTTTCTAAACACCGAATTG…
	DwST-b	FUN_007215-T1			ATGCCTTCCAAAGTCAGTCGCTTATCGGGATCAGAAAATTCATACGAAACGCTGAACAAAAAATACAGAGAGATAATATCAACTCTTCCCAAACTAGATCCCCCTCATCCTACTTATGAAATCTCCCAATACAATGGCTTCTGGTTCCATGCTAGCATCTTACAGGCAACTTTATCCCTCGCCGAAAACTTCAAGGCTCAACCCTCTGATATTTACCTTTGTAGTTCTCCGAAAACAGGCACAACTTGGCTCAAAGCCTTGGCATTTTCTATTATGACCCGAGATCGTTTCTCCGAAGATGACACCACGAACCCTTTACTCAACCAGGTACCCCACAATTGCGTGCCGACTTTGGAAGTCGATTTTTACGCCAATCCTTCTTTCCTAGACACCGAATTG…
	DwODD-a	FUN_007228-T1			ATGGGACTATTGAAGGAATTGAAGGTTCCCACCATAGATTTCTGCAACCCGGAGCTAAAACCAGGTTCTCCAGAGTGGGAGTCAACAAGAAGCCAAGTTATCCAAGCTCTACAAGAGTATGGGATCTTTGAAGCAGTATATGATAAGGTCCCAAGAGAAGCCATATTTGATACTTCTAAAGAAATATTTGAATTTCCATTGGAGACCAAACTGGAAACAAAATCGACAATACCTATGCACGGTTACCTAGGACAATTTCCACAGCTGCCAGCCTATGAGAGTCTTGGTATTGCTGATGTTCTCAAATCTGAAAGTGTTGAATCCATTGCTAACATCTTCTGGCCTCATGGAAATCCTCACTTTTGCAATGTGCTGAAGACCTTCACAGAGCCACTTGTG…
	DwODD-b	FUN_007220-T1			ATGGCGTCCTCAACAATTCCTAGCATAGATTTTTGCAAGGCAAACATGAAACCCGGCAGTGCAGAGTGGGAATCAACAAGAAAACAAGTTTTCCAAGCCTTGGAAGAGTATGGTTGCTTTGAAGTAATATATGATAAGGTTCCAAAGGGAATTGAAGAAGACCTGTTTGGTACTTTAAAAGAAATATTCCCATTGGAGGCCAAAGTAAAAGAGTATTTAGAGAAACCCTTGCAAGACTACAAACACCAACTTCCAAACCCACCATATAATGCGTTCAAGCGCACTACTGATTTGCTTGTCCCTCGACATATTGAGCCCTTTGTCAATACCTTCTATCCAGATGGAAATCCTCACTTTTGCGATGTGATAAAGTCCTATGCAAATTCGCTTAAGGAATTG…
