# Supplementary material for: Phylogenomics and metabolic engineering reveal a conserved gene cluster in Solanaceae plants for withanolide biosynthesis
Source: Nat Commun. 2025 Jul 10;16:6367. doi: 10.1038/s41467-025-61686-1 (PMC12246201; doi:10.1038/s41467-025-61686-1)
Supplement: Supplementary file 5 — Supplementary Data 2 [file 41467_2025_61686_MOESM5_ESM.xlsx]

## Sheet: Tabelle1
Supplementary Data 2. Overview of electron impact fragmentations and proposed fragments of compounds investigated in this work (TMS ethers).
Relative intensities are provided in parentheses. Carbon atoms of proposed fragments and fragment names are highlighted in colour.
M=molecular ion; F=M−CH3•; *= −TMSOH; **= −(TMSOH)2; ***= −(TMSOH)3; nd: not detected.
Compound	[M]+• and [M−CH3]+			[M−(C4-C28)]+			[M−side chain−H2]+			[M−side chain]+			[M−(C23-C28)]+•			[M−(C1-C21)]+			[M−(C1-C23)]+			[M−(C1-C24)−C28]+
(TMS ether)													(McLafferty, (a)) or [M−(C23-C28)]+
													(α-cleavage, (b))
24-Methylenecholesterol (1)	470	(13)	M	129	(100)	a	343	(20)	d	345	(nd)	e	386	(35)	j(a)	-			69	(52)	r	-
	455	(10)	F	341	(26)	[M−a]+	253	(18)	d*	255	(11)	e*	296	(25)	j*(a)
	380	(24)	M*	131	(24)	b
	365	(18)	F*	217	(6)	c
24-Methyldesmosterol (2)	470	(17)	M	129	(91)	a	343	(50)	d	345	(nd)	e	386	(60)	j(a)	-			69	(46)	s	-
	455	(20)	F	341	(20)	[M−a]+	253	(20)	d*	255	(23)	e*	296	(34)	j*(a)
	380	(11)	M*	131	(26)	b
	365	(21)	F*	217	(5)	c
Ergosta-5,7,24-trien-3β-ol (6)	468	(33)	M	129	(23)	a	341	(1)	f	343	(1)	g	384	(<1)	k(a)	-			69	(16)	s	-
	453	(3)	F	131	(23)	b	251	(14)	f*	253	(14)	g*	294	(14)	k*(a)
	378	(20)	M*	337	(62)	[M−b]+
	363	(100)	F*	217	(1)	c
Ergosta-5,25-diene-3β,24ξ-diol (physalindicanol A) (7)	558	(1)	M	129	(6)	a	343	(1)	d	345	(nd)	e	386	(<1)	j(a)	-			157	(100)	t	-
	543	(1)	F	131	(2)	b	253	(<1)	d*	255	(<1)	e*	296	(<1)	j*(a)
				217	(1)	c
Ergosta-5,24(28)-diene-3β,25-diol (physalindicanol B) (8)	558	(2)	M	129	(42)	a	343	(7)	d	345	(nd)	e	386	(16)	j(a)	-			157	(100)	u	131	(74)	v
	543	(6)	F				253	(4)	d*	255	(5)	e*	296	(8)	j*(a)
	468	(7)	M*
(22R)-Ergosta-5,24-diene-3β,22-diol (10)	558	(nd)	M	129	(39)	a	343	(14)	d	345	(nd)	e	475	(25)	l(b)	185	(40)	o	-			-
	543	(3)	F	131	(18)	b	253	(29)	d*	255	(41)	e*	385	(21)	l*(b)	95	(34)	o*
				217	(4)	c							295	(75)	l**(b)
(22R)-Ergosta-5,7,24-triene-3β,22-diol (11)	556	(8)	M	129	(22)	a	341	(22)	f	343	(nd)	g	473	(23)	m(b)	185	(33)	o	-			-
	541	(3)	F	131	(11)	b	251	(25)	f*	253	(25)	g*	383	(25)	m*(b)	95	(24)	o*
	451	(11)	F*	217	(2)	c							293	(70)	m**(b)
(22R)-Ergosta-5,24(28)-diene-3β,22,25-triol (phyministerol A) (12)	646	(nd)	M	129	(10)	a	343	(3)	d	345	(nd)	e	475	(6)	l(b)	273	(nd)	p	157	(10)	u	131	(10)	v
	631	(1)	F	217	(1)	c	253	(5)	d*	255	(7)	e*	385	(3)	l*(b)	183	(100)	p*
	541	(<1)	F*										295	(9)	l**(b)	93	(15)	p**
(22R)-24,25-Epoxyergost-5-ene-3β,22-diol (13)	574	(nd)	M	129	(17)	a	343	(3)	d	345	(nd)	e	475	(3)	l(b)	201	(100)	q	-			-
	559	(1)	F	217	(1)	c	253	(6)	d*	255	(5)	e*	385	(2)	l*(b)	111	(25)	q*
													295	(9)	l**(b)
(22R)-Ergosta-5,24-diene-1α,3β,22-triol (14)	646	(nd)	M	129	(25)	a	431	(nd)	h	433	(nd)	i	563	(14)	n(b)	185	(25)	o	-			-
	631	(2)	F	217	(17)	c	341	(7)	h*	343	(7)	i*	473	(8)	n*(b)	95	(27)	o*
							251	(6)	h**	253	(8)	i**	383	(33)	n**(b)
													293	(32)	n***(b)
(22R)-Ergosta-5,24(28)-diene-1α,3β,22,25-tetrol (15)	734	(nd)	M	129	(18)	a	431	(nd)	h	433	(nd)	i	563	(7)	n(b)	273	(nd)	p	157	(22)	u	131	(16)	v
	644	(6)	M*	217	(14)	c	341	(4)	h*	343	(4)	i*	473	(3)	n*(b)	183	(67)	p*
	554	(6)	M**				251	(44)	h**	253	(6)	i**	383	(6)	n**(b)	93	(21)	p**
													293	(8)	n***(b)
