# Supplementary material for: Phylogenomics and metabolic engineering reveal a conserved gene cluster in Solanaceae plants for withanolide biosynthesis
Source: Nat Commun. 2025 Jul 10;16:6367. doi: 10.1038/s41467-025-61686-1 (PMC12246201; doi:10.1038/s41467-025-61686-1)
Supplement: Supplementary file 6 — Supplementary Data 3 [file 41467_2025_61686_MOESM6_ESM.xlsx]

## Sheet: Tabelle1
Supplementary Data 3. NMR data of isolated compounds compared with [26,27-2H6]24-methyldesmosterol (2) (Takahashi et al.).
13C data (151 MHz, CDCl3, 298 K).
1H data (600 MHz, CDCl3, 298 K).
[26,27-2H6]24-Methyldesmosterol reported data:					Takahashi, K. et al. Metabolic conversion of 24-methyl-Δ25-cholesterol to 24-methylcholesterol in higher plants. Bioorg. Med. Chem. 14, 732–738 (2006).
Pos.	[26,27-2H6]24-Methyldesmosterol reported data (Takahashi et al.)		Ergosta-5,25-diene-3β,24ξ-diol (physalindicanol A) (7)		Ergosta-5,24(28)-diene-3β,25-diol (physalindicanol B) (8)		(22R)-Ergosta-5,24-diene-3β,22-diol (10)		(22R)-Ergosta-5,24(28)-diene-3β,22,25-triol (phyministerol A) (12)		(22R)-24,25-Epoxy-ergost-5-ene-3β,22-diol (13)		(22R)-Ergosta-5,24(28)-diene-1α,3β,22,25-tetrol (15)
	13C	1H	13C	1H	13C	1H	13C	1H	13C	1H	13C	1H	13C	1H
1	37.25	n.r. a	37.4	1.08 m 1.84 m	37.4	1.08 m 1.84 m	37.4	1.08 m 1.85 m	37.4	1.08 m 1.85 m	37.4	1.08 m 1.85 m	73.1	3.86 br s
2	31.68	n.r. a	31.8	1.51 m 1.84 m	31.8	1.50 m 1.83 m	31.8	1.52 m 1.84 m	31.8	1.52 m 1.84 m	31.8	1.52 m 1.84 m	38.4	1.75 m 2.10 m
3	71.81	3.54 m	72	3.52 m	72	3.53 m	72	3.53 m	71.9	3.53 m	72	3.52 m	66.6	3.99 m
4	42.31	n.r. a	42.4	2.24 m 2.30 ddd (13.1, 5.1, 2.1)	42.5	2.25 m 2.30 ddd (13.1, 5.1, 2.2)	42.4	2.25 m 2.30 ddd (12.9, 5.2, 2.1)	42.4	2.25 m 2.30 ddd (13.0, 5.3, 2.1)	42.5	2.25 m 2.30 ddd (13.1, 5.0, 2.0)	41.5	2.32 m 2.39 ddd (13.5, 5.4, 2.3)
5	140.75	-	140.9	-	140.9	-	141	-	141	-	141	-	137.5	-
6	121.71	5.35 br s	121.9	5.35 d (5.2)	121.9	5.35 d (5.2)	121.8	5.35 d (5.1)	121.8	5.35 d (4.9)	121.7	5.35 d (5.4)	125.8	5.60 d (5.1)
7	31.91	n.r. a	32	1.53 m 1.97 m	32.1	1.53 m 1.97 m	32.1	1.54 m 1.99 m	32.1	1.53 m 1.99 m	32.1	1.53 m 1.99 m	31.9	1.59 m 2.00 m
8	31.91	n.r. a	32	1.45 m	32.1	1.45 m	32.1	1.47 m	32.1	1.47 m	32.1	1.47 m	32	1.50 m
9	50.13	n.r. a	50.2	0.93 m	50.3	0.93 m	50.3	0.94 m	50.3	0.95 m	50.3	0.94 m	41.8	1.60 m
10	36.51	-	36.6	-	36.7	-	36.7	-	36.7	-	36.7	-	41.9	-
11	21.08	n.r. a	21.2	1.46 m 1.50 m	21.2	1.46 m 1.50 m	21.2	1.47 m 1.52 m	21.2	1.47 m 1.53 m	21.2	1.46 m 1.52 m	20.4	1.48 m 1.52 m
12	39.75	n.r. a	39.9	1.14 m 2.00 m	39.9	1.16 m 2.00 ddd (12.7, 3.4, 3.4)	39.9	1.19 m 2.03 ddd (12.5, 3.3, 3.2)	39.9	1.19 m 2.03 ddd (12.5, 3.5, 3.4)	40	1.16 m 2.03 m	39.6	1.25 m 2.03 ddd (13.2, 3.8, 3.7)
13	42.34	-	42.4	-	42.5	-	42.9	-	42.9	-	42.9	-	42.8	-
14	56.74	n.r. a	56.9	0.98 m	56.9	1.00 m	56.5	1.00 m	56.5	1.02 m	56.6	0.99 m	56.4	1.08 m
15	24.32	n.r. a	24.4	1.08 m 1.59 m	24.4	1.08 m 1.59 m	24.6	1.14 m 1.63 m	24.6	1.14 m 1.63 m	24.6	1.14 m 1.63 m	24.6	1.14 m 1.63 m
16	28.18	n.r. a	28.4	1.25 m 1.83 m	28.4	1.27 m 1.86 m	27.5	1.42 m 1.78 m	27.6	1.40 m 1.80 m	27.7	1.47 m 1.75 m	27.6	1.41 m 1.82 m
17	55.83	n.r. a	55.9	1.11 m	56	1.14 m	53.2	1.15 m	53.4	1.17 m	53.2	1.06 m	53.4	1.19 m
18	11.85	0.68 s	12	0.67 s	12	0.69 s	12	0.72 s	12.1	0.72 s	12	0.72 s	12	0.72 s
19	19.39	1.01 s	19.6	1.00 s	19.6	1.01 s	19.5	1.01 s	19.5	1.01 s	19.5	1.01 s	19.6	1.04 s
20	34.33	n.r. a	35.9	1.38 m	36.1	1.45 m	40.7	1.86 m	42.1	1.76 m	41	1.81 m	42	1.76 m
21	18.79	0.96 d (6.6)	18.9	0.92 d (6.6)	19	0.97 d (6.5)	12.6	0.99 d (6.7)	12.6	0.98 d (6.7).	12.7	0.92 d (6.8)	12.6	0.98 d (6.8)
22	35.96	n.r. a	29.8	1.25 m	35.6	1.22 m 1.59 m	70.8	3.76 ddd (11.2, 2.9, 2.9)	75	3.80 td (7.0, 3.8)	71.3	4.17 ddd (10.2, 2.6, 1.2)	74.9	3.80 td (6.4, 3.2)
23	31.05	n.r. a	36.6	1.43 m 1.64 m	27.7	1.93 m 2.15 ddd (16.1, 11.7, 4.8)	34.6	1.80 m 2.40 dd (13.5, 11.2)	32.2	2.20 d (7.0)	31.6	1.56 m	32.3	2.20 d (6.4)
24	123.13	-	75.7	-	157	-	124.6	-	154.7	-	65.6	-	154.6	-
25	128.42	-	150.6	-	73.8	-	128.6	-	72.9	-	62.6	-	72.9	-
26	19.06	-	109.7	4.82 br s 4.96 br s	29.4/29.5 b	1.35 s	20.8/21.1 b	1.71 s	29.7/30.5 b	1.43 s	21.0/21.6 b	1.35 s	29.8/30.5 b	1.44 s
27	19.62	-	19.6	1.74 s	29.4/29.5 b	1.35 s	20.8/21.1 b	1.72 s	29.7/30.5 b	1.35 s	21.0/21.6 b	1.37 s	29.8/30.5 b	1.35 s
28	18.45	1.61 s	27.9	1.30 s	106.8	4.76 br s 5.09 br s	18.5	1.66 s	110.9	4.88 s 5.12 s	19.7	1.37 s	111	4.88 s 5.12 s
a n.r. = not reported
b Signals interchangeable
