# Supplementary material for: Phylogenomics and metabolic engineering reveal a conserved gene cluster in Solanaceae plants for withanolide biosynthesis
Source: Nat Commun. 2025 Jul 10;16:6367. doi: 10.1038/s41467-025-61686-1 (PMC12246201; doi:10.1038/s41467-025-61686-1)
Supplement: Supplementary file 7 — Supplementary Data 4 [file 41467_2025_61686_MOESM7_ESM.xlsx]

## Sheet: Tabelle1
Supplementary Data 4. List of primers.
List of primers for metabolic engineering in S. cerevisiae.
Overhangs for USER-cloning assembly are bold and underlined.
Name	Sequence	Purpose
PGK1-TEF1-1975-F	ACCTGCACUTTGTAATTAAAACTTAGATTAGATTG	Amplification of bidirectional promoter PPGK1 and PTEF1 from pCfB1975 56
PGK1-TEF1-1975-R	ATGACAGATUTGTTTTATATTTGTTGTAAAAAGTAG
BB-PGK1-F	ACCTGCACUGAAGTACCTTCAAAGAATGG	Amplification of PPGK1 promoter from plasmid pKME15 for USER assembly in pKME61
BB-7RED-R	CGTGCGAUCTAGTAAATTCCGGGTACGAC	Amplification of Pper7RED from plasmid pKME15 for USER assembly in pKME61
BB-GPD1-F	AGTGCAGGUCACTTCTACTTCTACATCG	Amplification of PGPD1 promoter from S. cerevisiae WAT11 57 genomic DNA for USER assembly in pKME61
BB-GPD1-R	ATCAGCAGUCTTTATATTATCAATATTTGTGTTTGTGG
BB-FBA1-F	ACCTGCACUTGGGTCATTACGTAAATAATGATAGG	Amplification of PFBA1 promoter from S. cerevisiae WAT11 57 genomic DNA for USER assembly in pKME62
BB-FBA1-R	ATGACAGATUTTTGAATATGTATTACTTGGTTATGG
BB-TDH3-TEF1-1977-F	ACCTGCACUTTTGTTTGTTTATGTGTGTTTATTC	Amplification of bidirectional promoter PTDH3 and PTEF1 from p197758 for USER assembly in pKME64 and pKME74
BB-TDH3-TEF1-1977-F	ATGACAGAUTTGTAATTAAAACTTAGATTAGATTG
BB-TDH3-F	AGTGCAGGUATAAAAAACACGCTTTTTCAG	E. coli: Amplification of PTDH3 promoter from p197758 for USER assembly in pKME62
BB-TDH3-R	ATCAGCAGUTTTGTTTGTTTATGTGTGTTTATTCG
BB-ADH2-F	ACCTGCACUTATCTAAAAATTGCCTTATGATCCGTC	Amplification of PADH2 promoter from S. cerevisiae WAT11 57 genomic DNA for USER assembly in pKME55
BB-ADH2-R	ACTGCTGAUTGTGTATTACGATATAGTTAATAGTTGATAG
BB-Pper7RED-F	AATCTGTCAUATGGGGGAGTCTCAGTTG	Amplification of Pper7RED from P. peruviana cDNA for USER assembly in KME15
BB-Pper7RED-R	CGTGCGAUCTAGTAAATTCCGGGTACGAC
BB-24ISO-F	AGTGCAGGUATGTCAGGGGAGAAGGTGG	Amplification of Pper24ISO for USER assembly in KME15
BB-24ISO-R	CACGCGAUTCAATCCGCGGGCTCATCG
BB-ATR1-F	ATCTGTCAUATGACTTCTGCTTTGTATGCTTCCGATTTG	Amplification of ATR1 from A. thaliana cDNA for USER assembly in pKME73
BB-ATR1-R	CACGCGAUTCACCAGACATCTCTGAGGTATCTTC
BB-Gal1-F	CGTGCGAUACGGATTAGAAGCCGCCGA	Amplification of PGAL1 promoter from pYES2 vector for USER assembly in pKME73
BB-Gal1-R	ATGACAGAUGGTTTTTTCTCCTTGACGTTAAAG
BB-upc2-1-F	ACTGCTGAUATGAGCGAAGTCGGTATACAGAATCACAAGAAAGCGGTG	Amplification of upc2-1 from S. cerevisiae WAT11 57 genomic DNA for USER assembly in pKME61
BB-upc2-1-R	CACGCGAUTCATAACGAAAAATCAGAGAAATTTGTTGTTGTCATCGATGGTAATCCGCCACCGAGGAAATCTAGCATCATATGCATATCACCACCTCCACTGTATTCGTCAACATC
BB-ARE2-F	AGTGCAGGUATGGACAAGAAGAAGGATCTACTGG	E. coli: Amplification of ARE2 from S. cerevisiae WAT11 57 genomic DNA for USER assembly in pKME62
BB-ARE2-R	CACGCGAUTTAGAATGTCAAGTACAACGTACACATG
BB-YEH1-F	ATCTGTCAUATGGGTGTTTCTGCGGTGTTGAAAAGAGC	Amplification of YEH1 for USER assembly in pKME64
BB-YEH1-R	CGTGCGAUTCAAGCCTTCTCAGCAACCATTTCC
BB-YEH2-F	AATCTGTCAUATGGTAAATAAGGTGGTTGATGAGG	Amplification of YEH2 for USER assembly in pKME62
BB-YEH2-R	CGTGCGAUTCACCTTGCATTAGGAAACCTCAAATTTTC
BB- Pp-CYP87G1-F	ATCTGTCAUATGTGGAATATTATTTTGTGTATTGTTGG	Amplification of PpCYP87G1 for USER assembly in pKME74
BB- Pp-CYP87G1-R	CGTGCGAUTTAAGCAACATTAATTTCTTTTTTATTATCTCTTTGG
BB- Pp-CYP88C7-F	AGTGCAGGUATGGAATATAATTTGGTTTTTTTGTCTACC	Amplification of PpCYP88C7 for USER assembly in pKME74
BB- Pp-CYP88C7-R	CACGCGAUTTAAGCAGAAATTTTTTTAAATCTAGCAATAC
BB-Gal1-F	CGTGCGAUACGGATTAGAAGCCGCCGA	Amplification of PGAL1 promoter from pYES2 vector for USER assembly in pKME83, pKME84, pKME85, pKME86
BB-Gal1-R	ACGCGAATUGTTTTTTCTCCTTGACGTTAAAGTATAG
BB-PpSDRa-F	AATTCGCGUATGGATAATTTGACTACTGCTAATAAAAAATTG	Amplification of PpSDR-a for USER assembly in pKME83
BB-PpSDRa-R	CACGCGAUTTAAGAATATTGAAACAATGGTGGTC
BB-PpSDRb-F	AATTCGCGUATGGAAAAACCAACTATTGCTGATAAAAAATTGG	Amplification of PpSDR-b for USER assembly in pKME84
BB-PpSDRb-R	CACGCGAUTTATCTAAACAATGGTGGTCTAAAACC
BB-WsSDRa-F	AATTCGCGUATGGATAACCTAGCGATAGCCAAC	Amplification of WsSDR-a for USER assembly in pKME85
BB-WsSDRa-R	CACGCGAUTTATCGAAAAAGAGGAGGGCGAAAAC
BB-WsSDRb-F	AATTCGCGUATGGATAACTTCAACAAAAAATTGG	Amplification of WsSDR-b for USER assembly in pKME86
BB-WsSDRb-R	CACGCGAUTTATCGAAAGAGAGGAGGGCG
BB-ADH2-F	CGTGCGAUTATCTAAAAATTGCCTTATGATCCGTC	Amplification of PADH2 promoter from S. cerevisiae WAT11 57 genomic DNA for USER assembly in pKME87, pKME88, pKME89
BB-ADH2-R	ACCTGCACUTGTGTATTACGATATAGTTAATAGTTGATAG
BB- Pp-CYP87G1-F	AGTGCAGGUATGTGGAATATTATTTTGTGTATTGTTGG	Amplification of PpCYP87G1 for USER assembly in pKME87
BB- Pp-CYP87G1-R	CACGCGAUTTAAGCAACATTAATTTCTTTTTTATTATCTCTTTGG
BB- Pp-CYP88C7-F	AGTGCAGGUATGGAATATAATTTGGTTTTTTTGTCTACC	Amplification of PpCYP88C7 for USER assembly in pKME89
BB- Pp-CYP88C7-R	CACGCGAUTTAAGCAGAAATTTTTTTAAATCTAGCAATAC
BB-Pp-CYP749B2-F	AGTGCAGGUATGATGATTGCTTTGATCGCTTTG	Amplification of PpCYP749B2 for USER assembly in pKME88
BB-Pp-CYP749B2-R	CACGCGAUTTACAATGGATTCAAAATAATTTGAATAC
ERG4-gRNA-F	ATTTACCCTGGTTTTAGAGCTAGAAATAGC	Primers for ERG4 gRNA incorporation in pCfB8792 58
ERG4-gRNA-R	GGCTGAAGCCGATCATTTATCTTTCACTGCG
ERG5-gRNA-F	GAATTATGAGGTTTTAGAGCTAGAAATAGC	Primers for ERG5 gRNA incorporation in pCfB8792 58
ERG5-gRNA-R	TACGCTACACGATCATTTATCTTTCACTGCG
24ISO-gRNA-F	TAGATCTGCGGTTTTAGAGCTAGAAATAGC	Primers for 24ISO gRNA incorporation in pCfB8792 58
24ISO-gNRA-R	ACGTCCCCAACGATCATTTATCTTTCACTGCG
ERG4-HDR-F	TAGATAGGCAGATACGGATATTTACGTAGTGTACATAGATTAGCATCGCTTTATTTTC	Primers for donor-repair template generation for ERG4 deletion
ERG4-HDR-R	ATATACAAACTGTAAAATAAGTTAATGAAGTGGATAGAAAAAGAAAATAAAGCGATGCTAATC
ERG5-HDR-F	AAAACATCACATTTTGCTATTCCAATAGACAATAAATACCTTTTAACAAATG	Primers for donor-repair template generation for ERG5 deletion
ERG5-HDR-R	GAAGTAAATATGATTTATTGTCTGGACAAAGTTCTGTTTTTCCCCATTTGTTAAAAGGTATTTATTG
24ISO-HDR-F	CATAGCAATCTAATCTAAGTTTTAATTACAAAGTGCAGGTATCGCGTGCATTCATCCGCT	Primers for donor-repair template generation for Pper24ISO deletion
24ISO-HDR-R	AGGTTGTCTAACTCCTTCCTTTTCGGTTAGAGCGGATGAATGCACGCGATACCTGCAC
ERG4-del-F	TAGTGCTGAACGTGCACTCACATGAATATATC	Primers for confirming ERG4 deletion
ERG4-del-R	ATGTATTGGCTAAGAGAATGGCTAACC
ERG5-del-F	TACGAAGCAAGAGTAGCTAAGCGTGAAGC	Primers for confirming ERG5 deletion
ERG5-del-R	ACGAACCTAGTGAAGCAGAACCTGTCAAG
24ISO-del-F	GCTCATTAGAAAGAAAGCATAGC	Primers for confirming Pper24ISO deletion
24ISO-del-R	GAAGACCCATGGTTCCAAGGA
List of primers for metabolic engineering and transient expression in N. benthamiana.
Overhangs for cloning are bold and underlined.
Name	Sequence	Purpose
AtCAS-F	CACCACAGGTCTCGAAAAATGTGGAAACTGAAGATCGCGG	Cloning AtCAS into pHREAC
AtCAS-R	CACCACAGGTCTCGAGCGTCATTCTCCTTGTTGCAATAATACCT	Cloning AtCAS into pHREAC
AtSMT1-Fr1-F	TTGGTCTCAAAAAATGGATCTCGCGTCGAATCTTG	Cloning AtSMT1 into pHREAC
AtSMT1-Fr1-R	TTGGTCTCTGCGTTGGCTTCCTTGAGGTGCAAG	Cloning AtSMT1 into pHREAC
AtSMT1-Fr2-F	TTGGTCTCAACGCGTCTCAAATTTCCTGGAGCAGGC	Cloning AtSMT1 into pHREAC
AtSMT1-Fr2-R	TTGGTCTCTAGCGTTACTCTGGCTTCCGGGCC	Cloning AtSMT1 into pHREAC
AtSMO1-1-F	CACCACAGGTCTCGAAAAATGATTCCTTACGCTACAGTCGAAG	Cloning AtSMO1-1 into pHREAC
AtSMO1-1-R	CACCACAGGTCTCGAGCGCTAATCGGATTTTATTCCTCCGTTATGC	Cloning AtSMO1-1 into pHREAC
At3βHSD1-F	CACCACAGGTCTCGAAAAATGGTGATGGAAGTTACAGAGACTG	Cloning At3βHSD1 into pHREAC
At3βHSD1-R	CACCACAGGTCTCGAGCGTTAGTCGATCTTCTTGCTCCCG	Cloning At3βHSD1 into pHREAC
AtERG28-F	CACCACAGGTCTCGAAAAATGAAGGCGTTGGGGTATTGGT	Cloning AtERG28 into pHREAC
AtERG28-R	CACCACAGGTCTCGAGCGTCAAGAAAGTTTGGAGTGTGGTTGT	Cloning AtERG28 into pHREAC
AtCPI-F	CACCACAGGTCTCGAAAAATGTCAGGATCTTCTTCACCGAG	Cloning AtCPI into pHREAC
AtCPI-R	CACCACAGGTCTCGAGCGTCAGCAGTTGGAGAAGAAAAGC	Cloning AtCPI into pHREAC
AtCYP51-F	CACCACAGGTCTCGAAAAATGGAATTGGATTCGGAGAACAAAT	Cloning AtCYP51 into pHREAC
AtCYP51-R	CACCACAGGTCTCGAGCGTTAAGAAAGCTGGCGCCTCTT	Cloning AtCYP51 into pHREAC
AtC14R-F	CACCACAGGTCTCGAAAAATGCTGCTAGATATGGATCTCGG	Cloning AtC14R into pHREAC
AtC14R-R	CACCACAGGTCTCGAGCGCTAATAAACATAAGGAAGTATTCTCCAGG	Cloning AtC14R into pHREAC
At8,7SI-Fr1-F	TTGGTCTCAAAAAATGGAGGAGTTGGCGCATCC	Cloning At8,7SI into pHREAC
At8,7SI-Fr1-R	TTGGTCTCTCAGACCAGTGAATGTCCACCAACACATAAG	Cloning At8,7SI into pHREAC
At8,7SI-Fr2-F	TTGGTCTCATCTGACTCATGTTATTCTCGAGGGCTATTTC	Cloning At8,7SI into pHREAC
At8,7SI-Fr2-R	TTGGTCTCTAGCGTCAACGGGTTTTCTTCTTCGTCTTTG	Cloning At8,7SI into pHREAC
AtSMO2-1-F	CACCACAGGTCTCGAAAAATGGCTTCCTTCGTGGAATCTG	Cloning AtSMO2-1 into pHREAC
AtSMO2-1-R	CACCACAGGTCTCGAGCGTCACGTTTGTTTCATGTCACCG	Cloning AtSMO2-1 into pHREAC
AtSMO2-2-F	CACCACAGGTCTCGAAAAATGGATTCTCTCGTTGAATCCGG	Cloning AtSMO2-2 into pHREAC
AtSMO2-2-R	CACCACAGGTCTCGAGCGTCAGGTTTCTTTTAGGGCCTTAAGT	Cloning AtSMO2-2 into pHREAC
AtDWARF7-F	CACCACAGGTCTCGAAAAATGGCGGCGGATAATGCTTAT	Cloning AtDWARF7 into pHREAC
AtDWARF7-R	CACCACAGGTCTCGAGCGTCACTCTGCTTTCTTGAAGCTGT	Cloning AtDWARF7 into pHREAC
AtDWARF5-F	CACCACAGGTCTCGAAAAATGGCGGAGACTGTACATTCTC	Cloning AtDWARF5 into pHREAC
AtDWARF5-R	CACCACAGGTCTCGAGCGTCAATAAATTCCCGGAATGATCCTG	Cloning AtDWARF5 into pHREAC
pHREAC_F	CTGTCACTTTATTGAGAAGATAGTGG	Colony PCR and sequencing
pHREAC_R	CCTTGCTGAAGGGACGACCTG	Colony PCR and sequencing
Pp24ISO-F	CAATCTACATTATATTAAACGTCTCTAAAAATGTCAGGGGAGAAGGTGGC	Amplification of Physalis peruviana 24ISO for In-Fusion cloning into pHREAC
Pp24ISO-R	AACTAAAGAAAATTTAATGAAACCAGAGCGTCAATCCGCGGGCTCATC	Amplification of Physalis peruviana 24ISO for In-Fusion cloning into pHREAC
CYP87G1-F	TTGGTCTCAAAAAATGTGGAACATAATCTTATGCATAGTA	Cloning PpCYP87G1 into pHREAC
CYP87G1-R	TTGGTCTCTAGCGTCAAGCAACATTAATTTCCTTTTTGTT	Cloning PpCYP87G1 into pHREAC
CYP87G1-SeqR	CCAGATGCATAAGTATCGTAAC	Sequencing
CYP88C7-F	TTGGTCTCAAAAAATGGAGTACAACTTAGTGTTCTTGTCC	Cloning PpCYP88C7 into pHREAC
CYP88C7-R	TTGGTCTCTAGCGTTATGCCGAGATCTTCTTGAACCTCGC	Cloning PpCYP88C7 into pHREAC
CYP88C7-SeqR	GTCTGTGTGGCAACCTTAGC	Sequencing
CYP749B2-F	TTGGTCTCAAAAAATGATGATAGCACTAATAGCTCTCTCT	Cloning PpCYP749B2 into pHREAC
CYP749B2-R	TTGGTCTCTAGCGTTACAGTGGATTAAGAATGATTTGAAT	Cloning PpCYP749B2 into pHREAC
CYP749B2-SeqR	GCAGGCTCCAGCTTAGCAAAC	Sequencing
DWF1silfwd_040918 0.5 kb	TTTTGAATTCAATGGTTGCAAGAGTTGA	Cloning a fragment of NbDWF1 into pTRV2
DWF1silrev_040918 0.5 kb	TTTTCTCGAGCGAAGCATATCTACCGG	Cloning a fragment of NbDWF1 into pTRV2
PDSsilfwd_040918 0.6 kb	TTTTGAATTCTCAAATTTGCTATTGGACTC	Cloning a fragment of NbPDS into pTRV2
PDSsilrev_040918 0.6 kb	TTTTCTCGAGCCCACTAGCTTCTCCA	Cloning a fragment of NbPDS into pTRV2
AB33_WsCYP87G-a F	CACCACAGGTCTCGAAAAATGTGGAACATAATTTTATGCA	Cloning WsCYP87G-a into pHREAC
AB34_WsCYP87G-a R	CACCACAGGTCTCGAGCGTCAACCAGTAATTTCTTTGTTATT	Cloning WsCYP87G-a into pHREAC
AB85_WsCYP87G-a specific F	CGGAATACGTATTCGAGTCCATGAGATTCAAAGGGAAAATAAC	Colony PCR, binds WsCYP87G-a specifically
AB58_WsCYP87G-b F	CACCACAGGTCTCGAAAAATGTGGGACATAATTTTATGC	Cloning WsCYP87G-b into pHREAC
AB59_WsCYP87G-b/c R	CACCACAGGTCTCGAGCGTCAAGCAACACTAATTTCC	Cloning WsCYP87G-b into pHREAC
AB86_WsCYP87G-b specific F	CCCCTTCATTGCTGAAAGAACAGCAAAATACGGAAA	Colony PCR, binds WsCYP87G-b specifically
AB39_WsCYP88C- a F	CACCACAGGTCTCGAAAAATGGAGTTCGATTCAGT	Cloning WsCYP88C-a into pHREAC
AB71_WsCYP88C-a Fragment 1 R	CACCACAGGTCTCTTTCATCACTTAATCCTTTTCCTCC	BsaI site removal in WsCYP88C-a by Golden Mutagenesis
AB72_WsCYP88C-a Fragment 2 F	CACCACAGGTCTCATGAAACCATAGTTGGACTACTACT	BsaI site removal in WsCYP88C-a by Golden Mutagenesis
AB40_WsCYP88C-a R	CACCACAGGTCTCGAGCGTTATACTGAGAACTTCTTGAATTTT	Cloning WsCYP88C-a into pHREAC
AB87_WsCYP88C-a specific F	CATGCTAGATATGATGCTAGATGTTCAAGATATTGATGGAGG	Colony PCR, binds WsCYP88C-a specifically
AB37_WsCYP88C-b/d F	CACCACAGGTCTCGAAAAATGGAGTACGACTTAGTG	Cloning WsCYP88C-b and -d into pHREAC
AB38_WsCYP88C-b/d R	CACCACAGGTCTCGAGCGTTATGTTGAGATCTTCTTGAAC	Cloning WsCYP88C-b and -d into pHREAC
AB88_WsCYP88C-b/d specific F	GACAATTTCGACTTGGGATTTCCCAAATATATCTTAGAGCT	Colony PCR, binds WsCYP88C-b and -d specifically
AB62_WsCYP88C-c F	CACCACAGGTCTCGAAAAATGGAGATGGATTCATCAG	Cloning WsCYP88C-c into pHREAC
AB73_WsCYP88C-c Fragment 1 R	CACCACAGGTCTCTTTCAAGTTCATCCCATCTTGAAG	BsaI site removal in WsCYP88C-c by Golden Mutagenesis
AB74_WsCYP88C-c Fragment 2 F	CACCACAGGTCTCATGAAACCAAGCCAGCGT	BsaI site removal in WsCYP88C-c by Golden Mutagenesis
AB42_WsCYP88C-c R	CACCACAGGTCTCGAGCGTCATGCTGAAATCTTCTTG	Cloning WsCYP88C-c into pHREAC
AB89_WsCYP88C-c specific F	TGCTCAAGAATTAAGTGATGACACCATCATCCTGT	Colony PCR, binds WsCYP88C-c specifically
AB55_WsCYP749B-a F	CACCACAGGTCTCGAAAAATGATGATAGCAATAATAATTTTCTCT	Cloning WsCYP749B-a into pHREAC
AB36_WsCYP749B-a R	CACCACAGGTCTCGAGCGTTACAGTGGATGAAGCAT	Cloning WsCYP749B-a into pHREAC
AB83_WsCYP749B-a specific F	GTGTTTGAGGAATTCAGGCTTTTGAGCTTGG	Colony PCR, binds WsCYP749B-a specifically
AB47_WsSDR-a F	CACCACAGGTCTCGAAAAATGGATAACCTAGCGATAG	Cloning WsSDR-a into pHREAC
AB48_WsSDR-a R	CACCACAGGTCTCGAGCGTTATCGAAAAAGAGGAGGG	Cloning WsSDR-a into pHREAC
AB90_WsSDR-a specific F	CGTCTCTAAAAATGGATAACCTAGCGATAGCCAAC	Colony PCR, binds pHREAC-WsSDR-a specifically
AB63_WsSDR-b F	CACCACAGGTCTCGAAAAATGGATAACTTCAACAAAAAATTG	Cloning WsSDR-b into pHREAC
AB64_WsSDR-b R	CACCACAGGTCTCGAGCGTTATCGAAAGAGAGGAGG	Cloning WsSDR-b into pHREAC
AB91_WsSDR-b specific F	TTCGGTGACTTTGATGGGGGCG	Colony PCR, binds WsSDR-b specifically
AB113_PpSDR-a(opt) pHREAC F	CACCACAGGTCTCGAAAAATGGATAATTTGACTACTGCTAATAAA	Cloning PpSDR-a (yeast codon-optimised) into pHREAC
AB114_PpSDR-a(opt) pHREAC R	CACCACAGGTCTCGAGCGTTAAGAATATTGAAACAATGGTGGT	Cloning PpSDR-a (yeast codon-optimised) into pHREAC
AB115_PpSDR-b(opt) pHREAC F	CACCACAGGTCTCGAAAAATGGAAAAACCAACTATTGCT	Cloning PpSDR-b (yeast codon-optimised) into pHREAC
AB116_PpSDR-b(opt) pHREAC R	CACCACAGGTCTCGAGCGTTATCTAAACAATGGTGGTCTAAAA	Cloning PpSDR-b (yeast codon-optimised) into pHREAC
List of primers for heterologous expression of PpSDR in E. coli.
Name	Sequence	Purpose
PpSDRa_C_F	CATGCCATGGATGGATAACCTAACAACAGC	Cloning PpSDR-a into pET-28a(+)
PpSDRa_C_R	CCGCTCGAGAGAATATTGAAAAAGAGGAGGG	Cloning PpSDR-a into pET-28a(+)
PpSDRb_C_F	CATGCCATGGATGGAAAAGCCAACAATAGC	Cloning PpSDR-b into pET-28a(+)
PpSDRb_C_R	CCGCTCGAGTCGAAAAAGGGGAGGAC	Cloning PpSDR-b into pET-28a(+)
List of primers for VIGS and qPCR in W. somnifera.
Name	Sequence	Purpose
pTRV2 ver for	TAATGGTTTGGTGGTCAAGGT	Colony PCR of pTRV2 derivatives
pTRV2 ver rev	CAGTCTATACACAGAAACAGATAACAA	Colony PCR of pTRV2 derivatives
AB142_WsEF1a qPCR pair 2 F	TGCACCATGAAGCTCTCCAG	qPCR of WsEF-1a
AB143_WsEF1a qPCR pair 2 R	TGAGGCAACATAACCACGCT	qPCR of WsEF-1a
AB156_WsPDS-a qPCR pair 5 F	GCCCTTGCAAAGATCCCCTA	qPCR of WsPDS
AB157_WsPDS-a qPCR pair 5 R	ACCAAGTTCTTCTGGCTCCG	qPCR of WsPDS
AB160_Ws24ISO-b qPCR pair 2 F	GGATGGCCTTGTTTGCACAG	qPCR of Ws24ISO
AB161_Ws24ISO-b qPCR pair 2 R	AGCGACCATTCGTTCCTTGT	qPCR of Ws24ISO
AB164_WsCYP87G-b qPCR pair 1 F	CCTCCAGGCTCTATGGGTCT	qPCR of WsCYP87G1
AB165_WsCYP87G-b qPCR pair 1 R	TGACCTCTGGGTCTGTCGAT	qPCR of WsCYP87G1
AB168_WsCYP88C-d qPCR pair 2 F	AACATTGCGTCTCGGTAGCA	qPCR of WsCYP88C7
AB169_WsCYP88C-d qPCR pair 2 R	TGCCAAAACTTTCCACCCCT	qPCR of WsCYP88C7
AB172_WsCYP749B qPCR pair 1 F	GGCTAAATTTGATGGCATCCTGA	qPCR of WsCYP749B2
AB173_WsCYP749B qPCR pair 1 R	TCCACTCTTCCAACCATTGCT	qPCR of WsCYP749B2
AB176_WsSDR-b qPCR pair 2 F	GTAGCGGAATCCATCGGTGT	qPCR of WsSDR
AB177_WsSDR-b qPCR pair 2 R	TTCCGTCGTCAGCACTGAAA	qPCR of WsSDR
