# Supplementary material for: Phylogenomics and metabolic engineering reveal a conserved gene cluster in Solanaceae plants for withanolide biosynthesis
Source: Nat Commun. 2025 Jul 10;16:6367. doi: 10.1038/s41467-025-61686-1 (PMC12246201; doi:10.1038/s41467-025-61686-1)
Supplement: Supplementary file 8 — Supplementary Data 5 [file 41467_2025_61686_MOESM8_ESM.xlsx]

## Sheet: Tabelle1
Supplementary Data 5. Nucleotide sequences for metabolic engineering in S. cerevisiae used in this study.
Gene	Nucleotide sequence (5’ - 3’)
P. peruviana 7RED	ATGGGGGAGTCTCAGTTGGCACATCCTCCTTTATTCACTTATGTTTCAATGCTCACTCTTCTTACTATAGTACCCCCTTTTATTATTCTCATGTGGTATACAAATGTTCATGCTGATGGATCTATATTGAACACATTTAATTACCTAAAGGAGAATGGCCCGCAAGGACTAATTGACATTTGGCCAAGACCCACGGCAGTTGCGGGAAAAATAATAATTTGCTATGGTCTATTTGAGGCTGCACTTCAGATTTTGTTGCCTGGTAAAAGGGTCGAAGGACCAATATCTCCAACTGGACACAGGCCTGTCTATAAGGCAAATGGAGTGGCAGCATATACAGTGACGCTAATTACCTATCTCAGTCTTTGGTGGTTTGGAATATTCAATCCTACCATCGTG…
P. peruviana 24ISO	ATGTCAGGGGAGAAGGTGGCGACTGTTCGTCCCAAGAGGGAGACGCGGTTGGTGGACTTTCTTGTCCAATTCAGATGGATCGTTGTTATATTCTTCGTCCTTCCTTTCTCGTGCTTGTACTACTTCTCCATATACCTTGGGGACGTTAGATCTGCGCGGAAATCTGAAAGCCAACGTAAGAAGGAACACGAAGAAAACGTTAAAGAGGTTGTGAAGCGCCTTACACAGAGAGATGCATCAAAGGATGGCCTTGTTTGCACAGCCAGGCCTCCCTGGACGGTTATTGGAATGAGAAATTGTGACTATAAGCGTGCTCGTAGTTTCAAAGTTGATCTTTCCAAGTTTAGAAATATTCTTGAAATCAACAAGGAACGAATGGTTGCAAAAGTTGAACCTCTT…
A. thaliana ATR1	ATGACTTCTGCTTTGTATGCTTCCGATTTGTTTAAGCAGCTCAAGTCAATTATGGGGACAGATTCGTTATCCGACGATGTTGTACTTGTGATTGCAACGACGTCTTTGGCACTAGTAGCTGGATTTGTGGTGTTGTTATGGAAGAAAACGACGGCGGATCGGAGCGGGGAGCTGAAGCCTTTGATGATCCCTAAGTCTCTTATGGCTAAGGACGAGGATGATGATTTGGATTTGGGATCCGGGAAGACTAGAGTCTCTATCTTCTTCGGTACGCAGACTGGAACAGCTGAGGGATTTGCTAAGGCATTATCCGAAGAAATCAAAGCGAGATATGAAAAAGCAGCAGTCAAAGTCATTGACTTGGATGACTATGCTGCCGATGATGACCAGTATGAAGAG…
upc2-1	ATGAGCGAAGTCGGTATACAGAATCACAAGAAAGCGGTGACAAAACCCAGAAGAAGAGAAAAAGTCATCGAGCTAATTGAAGTGGACGGCAAAAAGGTGAGTACGACTTCAACCGGTAAACGTAAATTCCATAACAAATCAAAGAATGGGTGCGATAACTGTAAAAGAAGAAGAGTTAAGTGTGATGAAGGGAAGCCAGCCTGTAGGAAGTGCACAAATATGAAGTTGGAATGTCAGTATACACCAATCCATTTAAGGAAAGGTAGAGGAGCAACAGTAGTGAAGTATGTCACGAGAAAGGCAGACGGTAGCGTGGAGTCTGATTCATCGGTAGATTTACCTCCTACGATCAAGAAGGAGCAGACACCGTTCAATGATATCCAATCAGCGGTAAAAGCT…
ARE2	ATGGACAAGAAGAAGGATCTACTGGAGAACGAACAATTTCTCCGCATCCAAAAGCTCAACGCTGCCGATGCGGGCAAAAGACAATCTATAACAGTGGACGACGAGGGCGAACTATATGGGTTAGACACCTCCGGCAACTCACCAGCCAATGAACACACAGCTACCACAATTACACAGAATCACAGCGTGGTGGCCTCAAACGGAGACGTCGCATTCATCCCAGGAACTGCTACCGAAGGCAATACAGAGATTGTAACTGAAGAAGTGATTGAGACCGATGATAACATGTTCAAGACCCATGTGAAGACTTTAAGCTCCAAAGAGAAGGCACGGTATAGGCAAGGGTCCTCTAACTTTATATCGTATTTCGATGATATGTCATTTGAACACAGGCCCAGT…
YEH1	ATGGGTGTTTCTGCGGTGTTGAAAAGAGCTAGGAATTTACTAGCAACGTTCATAGTCTGCTGTTTTATGGCAGTAGTGCTTGTTCTGGCGCTGGCACACCATTTTATAAATGAGCACAGAGACACTAGGAGTTCATCGACCCAAATCGAAGTTGATGACGAAAGTAAAAGAAACGTACACCATGACCATGTTCTCACTAGAACCAATGCATACGCGACGCCATACCTCGATCTGGAACATGACAAGAAAAACGGTATCGTCTACGATCATACAAGAACGGTTGTCCGTAAAAAGAACCACGAAGTGGGGTCCTCGTCACTGCATAAAAACCTTTTTCACAAATTTTTGACAAAGCTTATTTTTAGGTTTATCGAGAAGGAAAAAGTTACCGAAGGCGTA…
YEH2	ATGGTAAATAAGGTGGTTGATGAGGTTCAGCGGTTGGTGAGCGCAATAATTCTCACTTCGTTTATGACGGGGTTATTCATTTTGTCACTATGGAAGAATTACGTGACAGTTCATTTCCAACATAAAAATGATCCAAGAGATACAAGAAGTTCGAGAACCAAGATCCAGCCAAATGACAAGAAGAAGAAACGACCAGCACGTCACTCTAGACCTTTGTCAATATCTTCCACAACGCCCTTAGATTTACAGCGGGATCAGGAAAATAATATTGAATATGACCGTACTGTGACTAGCAAGCTGTCCATGACTAGTAATGCCTCTTTATCAGAGAACGGTGATGGAAATGCTAATATTAAAATGGAAACGAATGTGAACCAAGCCCCATATGCTGCAGAGAAT…
PpCYP87G1	ATGTGGAACATAATCTTATGCATAGTAGGGCTAGTAGTAGTAGGAATCACCCATTGGGTGTACAGATGGAGGAATCCAAAATGCAAAGGAGTATTGCCTCCTGGCTCTATGGGTCTTCCCCTTATTGGAGAAACCCTTCAATACTTCTCCAAGAGTCCCTATGAAGGAATTCCCCCTTTCATTGCTGAAAGAAAAGCAAAGTATGGGACGCTGTTTAAAACGAGCTTAGTTGGACAGCCTATTATAATATCGACAGATCCAGATGTGAATTACTATGTGTTCCAACAAGAAGATAAGTTATTTCAATGTTCTTACACAAAGAGTGCTGTTGAACTGTCTGGGAAAAAAGGTTTGATGGGTAATGGTGGATCTGCCCATAAATACCTTAGGAACTTAGTG…
PpCYP87G1opt codon-optimised	ATGTGGAATATTATTTTGTGTATTGTTGGTTTGGTTGTTGTTGGTATTACTCATTGGGTTTATAGATGGAGAAATCCAAAATGTAAAGGTGTTTTGCCACCTGGTTCTATGGGTTTGCCATTGATTGGTGAAACTTTGCAATATTTTTCTAAATCTCCATATGAAGGTATTCCACCATTTATTGCTGAAAGAAAAGCTAAATATGGTACTTTGTTTAAAACTTCTTTGGTTGGGCAACCAATTATTATTTCTACTGATCCTGATGTAAATTACTATGTGTTCCAACAAGAAGATAAGCTTTTTCAATGTTCTTATACTAAATCTGCTGTTGAATTGTCTGGTAAAAAAGGTTTGATGGGTAATGGTGGTTCTGCTCATAAATATTTGAGAAATTTGGTT…
PpCYP88C7opt codon-optimised	ATGGAATATAATTTGGTTTTTTTGTCTACCGCTTTTGCTGTTGGTATTTTGACACTTATTTCAGTATTGAAAAGAGCAAACGGTTGGTTTTATTCTATGAAATTTTCTTCTGAAAAATGTAGATTGCCACCTGGTGATATGGGTTGGCCTGTTGTTGGCAATATGTTGTTTTTTGTTAAGTGCTTATCTGCTTACGACCTGAAGTCTTTTGTTTCATATTTTGTTACTAGATTTGGTCAAGGTGGTATGTATAGAACTTTTATGTTTGGTAAACCATCTGTTATTGTTACTACTCCTGAACTGTGTAGGAAAATATTGATGGATGATGAGAATTTCGATTTGGGGTTTCCATCTTATATTTTGGAATTGTTGAGAAAAGAACCAATTGGTGGTACTTCT…
PpCYP749B2opt codon-optimised	ATGATGATTGCTTTGATCGCTTTGTCTGTTTTTTTGATTGGTGCTTTGGTTTTGGGTAGATATTTGTATAAATCTTGGTGGTATCCAATTTCTTTGCAACATTTGATGAATTCTCAAGGTATTAAAGGTCCACCATATGAATTTGGTTCTGGTAATGGTAGAGCTACTGCTGAAATGTTTATGAAATGTTCTTCTGCTCCAACTGATATTTCTCATGATATTTTTCCAAGATTGCAACCACATTTTAGATCTTGGATTAAATTGTATGGTTCTTCTTTTTTGTATTGGATGTCTTCAACTAAACCACAATTGGTTGTTTCTGATATTGAGTTGATCAAAGAGGTCTTTACTAATAAACAAGATTCTTTTGGTAAGGCTAAGTTCGATGGTATTTTGAAA…
PpSDR-aopt codon-optimised	ATGGATAATTTGACTACTGCTAATAAAAAATTGGAAGGTAAAATTGCTATTATTACTGGTGGTGCTTCTGGTATTGGTGAAGCTACTGCTAGATTGTTTGCTCAACATGGTGCTAAAGTTGTTATTGCTGATATTCAAGAAGAAAAAGGTAGATCTGTTGCCGAATCAATTGGGGTCTGTTGTTCTTTTATAAAGTGTGAAGTTAGTGATGAGAAGCAAGTTCAATCTTTGGTTAAGACTACTCTAGAGATTCACGGTAGGCTTGATATCATGTTCTCTAATGCTGGTATTTCTAATATTGATGACAATAAACAAGTAATGTTGGGTTTTAACTTGGACAACTTGGATAAAATTATGTCTATTAATGTTAGAGGTTCTGCTGCTTGTGTTAAACATGCT…
PpSDR-bopt codon-optimised	ATGGAAAAACCAACTATTGCTGATAAAAAATTGGAAGGTAAAATTGCTATTATTACTGGTGGTGCTTCTGGTATTGGTGAAGCTACTGCTAGATTGTTTGCTCAACATGGTGCTAAAGTTGTTATTGCTGATATTCAAGAAGAAAAAGGTAGATCAGTTGCTGAGTCAATCGGAGTTTGCTGCAGCTTCATTAAGTGTAATGTTAGCGATGAGAAACAAGTTCAATCATTAGTTAAGACAACTTTGGAAATTCACGGGAGATTGGATATAATGTTCTCTAATGCTGGTATTTTTTCTGCTGACGATTCTGAACAAGTTATGTTGGGCTTTAACCTAGACAATTTAAATAGAATTATGTCTATTAATGTTAGAGGTTCTGCTGCTTGTGTTAAATATACT…
WsSDR-a	ATGGATAACCTAGCGATAGCCAACAAAAAATTGGAGGGTAAAATCGCCATCATCACTGGAGGAGCCAGCGGTATTGGCGAGGCCACAGCTAGACTCTTTGCTCAACATGGGGCTAAAGTGGTAATTTCAGACATTCAAGAAGAGAAAGGCCGATCAGTTGCTAAATCCATAGGTGTCTTCTGCAGCTTCGTCAAATGCGATGTCTCTGACGAGAAACAAGTCCAATCGTTGGTAAAAACAACGGTTGAAACTCACGGTCGGCTGGATATTATGTTCAGCAATGCCGGTATTTTCAGTACTGACGACAGTGAACAAGTTATGCTAGGTTTTAACCTGGATAGCTTAGACAAGATAATGAGTATCAACGTTCGAGGATCAGCTGCGTGTGTGAAGTACGCG…
WsSDR-b	ATGGATAACTTCAACAAAAAATTGGAGGGTCAAATCGCCATCATCACTGGAGGGGCCAGTGGTATCGGCGAGGCCACGGCTAGACTCTTTGCTCAACATGGTGCTAAAGTGGTAATTGCAGACATTCAAGAGGGAAAAGGCCGATCAGTAGCGGAATCCATCGGTGTATGCTGCAGCTTCATCAAATGTGATGTCTCTGACGAGAAACAAGTCCAATCATTGGTAAAAACAACGTTACAAATTCATGGTCGACTCGATATTATGTTCAGTAATGCCGGAATTTTCAGTGCTGACGACGGAAAACAAGTTATGCTAGGTTTTAACCTGGATGGTTTAGACAAGGTAATGAGTATCAACGTTCGAGGATCAGCTGCGTGTGTGAAGTACGCGGCGGAGGCA…
PTEF1 promoter	CACACACCATAGCTTCAAAATGTTTCTACTCCTTTTTTACTCTTCCAGATTTTCTCGGACTCCGCGCATCGCCGTACCACTTCAAAACACCCAAGCACAGCATACTAAATTTCCCCTCTTTCTTCCTCTAGGGTGTCGTTAATTACCCGTACTAAAGGTTTGGAAAAGAAAAAAGAGACCGCCTCGTTTCTTTTTCTTCGTCGAAAAAGGCAATAAAAATTTTTATCACGTTTCTTTTTCTTGAAAATTTTTTTTTTTGATTTTTTTCTCTTTCGATGACCTCCCATTGATATTTAAGTTAATAAACGGTCTTCAATTTCTCAAGTTTCAGTTTCATTTTTCTTGTTCTATTACAACTTTTTTTACTTCTTGCTCATTAGAAAGAAAGCATAGCAATCT…
PPGK1 promoter	GAAGTACCTTCAAAGAATGGGGTCTTATCTTGTTTTGCAAGTACCACTGAGCAGGATAATAATAGAAATGATAATATACTATAGTAGAGATAACGTCGATGACTTCCCATACTGTAATTGCTTTTAGTTGTGTATTTTTAGTGTGCAAGTTTCTGTAAATCGATTAATTTTTTTTTCTTTCCTCTTTTTATTAACCTTAATTTTTATTTTAGATTCCTGACTTCAACTCAAGACGCACAGATATTATAACATCTGCATAATAGGCATTTGCAAGAATTACTCGTGAGTAAGGAAAGAGTGAGGAACTATCGCATACCTGCATTTAAAGATGCCGATTTGGGCGCGAATCCTTTATTTTGGCTTCACCCTCATACTATTATCAGGGCCAGAAAAAGGAAG…
PTDH3 promoter	ATAAAAAACACGCTTTTTCAGTTCGAGTTTATCATTATCAATACTGCCATTTCAAAGAATACGTAAATAATTAATAGTAGTGATTTTCCTAACTTTATTTAGTCAAAAAATTAGCCTTTTAATTCTGCTGTAACCCGTACATGCCCAAAATAGGGGGCGGGTTACACAGAATATATAACATCGTAGGTGTCTGGGTGAACAGTTTATTCCTGGCATCCACTAAATATAATGGAGCCCGCTTTTTAAGCTGGCATCCAGAAAAAAAAAGAATCCCAGCACCAAAATATTGTTTTCTTCACCAACCATCAGTTCATAGGTCCATTCTCTTAGCGCAACTACAGAGAACAGGGGCACAAACAGGCAAAAAACGGGCACAACCTCAATGGAGTGATGCAACCT…
PFBA1 promoter	TGGGTCATTACGTAAATAATGATAGGAATGGGATTCTTCTATTTTTCCTTTTTCCATTCTAGCAGCCGTCGGGAAAACGTGGCATCCTCTCTTTCGGGCTCAATTGGAGTCACGCTGCCGTGAGCATCCTCTCTTTCCATATCTAACAACTGAGCACGTAACCAATGGAAAAGCATGAGCTTAGCGTTGCTCCAAAAAAGTATTGGATGGTTAATACCATTTGTCTGTTCTCTTCTGACTTTGACTCCTCAAAAAAAAAAAATCTACAATCAACAGATCGCTTCAATTACGCCCTCACAAAAACTTTTTTCCTTCTTCTTCGCCCACGTTAAATTTTATCCCTCATGTTGTCTAACGGATTTCTGCACTTGATTTATTATAAAAAGACAAAGACATAAT…
PGPD1 promoter	CACTTCTACTTCTACATCGGAAAAACATTCCATTCACATATCGTCTTTGGCCTATCTTGTTTTGTCCTCGGTAGATCAGGTCAGTACAAACGCAACACGAAAGAACAAAAAAAGAAGAAAACAGAAGGCCAAGACAGGGTCAATGAGACTGTTGTCCTCCTACTGTCCCTATGTCTCTGGCCGATCACGCGCCATTGTCCCTCAGAAACAAATCAAACACCCACACCCCGGGCACCCAAAGTCCCCACCCACACCACCAATACGTAAACGGGGCGCCCCCTGCAGGCCCTCCTGCGCGCGGCCTCCCGCCTTGCTTCTCTCCCCTTCCTTTTCTTTTTCCAGTTTTCCCTATTTTGTCCCTTTTTCCGCACAACAAGTATCAGAATGGGTTCATCAAAT…
PGAL1 promoter	ACGGATTAGAAGCCGCCGAGCGGGTGACAGCCCTCCGAAGGAAGACTCTCCTCCGTGCGTCCTCGTCTTCACCGGTCGCGTTCCTGAAACGCAGATGTGCCTCGCGCCGCACTGCTCCGAACAATAAAGATTCTACAATACTAGCTTTTATGGTTATGAAGAGGAAAAATTGGCAGTAACCTGGCCCCACAAACCTTCAAATGAACGAATCAAATTAACAACCATAGGATGATAATGCGATTAGTTTTTTAGCCTTATTTCTGGGGTAATTAATCAGCGAAGCGATGATTTTTGATCTATTAACAGATATATAAATGCAAAAACTGCATAACCACTTTAACTAATACTTTCAACATTTTCGGTTTGTATTACTTCTTATTCAAATGTAATAAAAGTATC…
PADH2 promoter	TATCTAAAAATTGCCTTATGATCCGTCTCTCCGGTTACAGCCTGTGTAACTGATTAATCCTGCCTTTCTAATCACCATTCTAATGTTTTAATTAAGGGATTTTGTCTTCATTAACGGCTTTCGCTCATAAAAATGTTATGACGTTTTGCCCGCAGGCGGGAAACCATCCACTTCACGAGACTGATCTCCTCTGCCGGAACACCGGGCATCTCCAACTTATAAGTTGGAGAAATAAGAGAATTTCAGATTGAGAGAATGAAAAAAAAAAAAAAAAAAAAGGCAGAGGAGAGCATAGAAATGGGGTTCACTTTTTGGTAAAGCTATAGCATGCCTATCACATATAAATAGAGTGCCAGTAGCGACTTTTTTCACACTCGAAATACTCTTACTACTGCTCTC…
