# Supplementary material for: Phylogenomics and metabolic engineering reveal a conserved gene cluster in Solanaceae plants for withanolide biosynthesis
Source: Nat Commun. 2025 Jul 10;16:6367. doi: 10.1038/s41467-025-61686-1 (PMC12246201; doi:10.1038/s41467-025-61686-1)
Supplement: Supplementary file 10 — Source Data [file 41467_2025_61686_MOESM10_ESM.xlsx]

## Sheet: Fig. 4d
Figure 4d: Further yeast engineering to improve 24-methyldesmosterol (2) production. The bar plot shows means ± SD and data points of three independently grown yeast cultures. DCW: Dry cell weight.
Strain		24-Methyldesmosterol (2) (mg/g DCW)				OD600 after 96 h
		Replicate 1	Replicate 2	Replicate 3		Replicate 1	Replicate 2	Replicate 3				Replicates are independently grown yeast cultures
KMY23		7.21625	7.9703	7.70169		59.47	53.08	60.95
KMY50		7.83438	7.67641	7.22194		46.21	45.48	42.34
KMY53		9.38642	9.40916	9.25233		41.23	38.53	40.11
KMY54		16.971	11.7407	11.9235		12.64	13.27	12.88

## Sheet: Fig. 5b
Figure 5b: Effect of phytosterol pathway gene overexpression (strategy II) on production of 24-methyldesmosterol (2). The bottom bar plot indicates relative 24-methyldesmosterol (2) levels when a single gene of the 15-gene set from tHMGR to 24ISO was left out. Bar plots show means ± SEM and data points of three biological replicates. * P < 0.05, ** P < 0.01, NS not significant by Student’s two-ta…
	only 24ISO	tHMGR and 24ISO	whole pathway expression
replicate1	0	0	0.828382
replicate2	0	0	0.990363
replicate3	0	0	0.993682
	tHMGR to 24ISO	...w/o tHMGR	...w/o CAS1	...w/o SMT1	...w/o SMO1	...w/o 3βHSD/D1	...w/o ERG28	...w/o CPI	...w/o CYP51G1	...w/o C14-R	...w/o 8,7SI	...w/o SMO2-1+2	...w/o DWF7	...w/o DWF5
replicate1	88.36	68.22	67.41	96.77	98.42	78.51	103.8	76.79	71.26	69.91	99.43	60.39	80.62	65.91
replicate2	105.64	67.96	102.12	81.76	89.19	84.71	78.42	87.5	104.56	78.12	72.87	65.25	83.04	79.12
replicate3	106	70.13	79.51	84.32	91.25	93.39	97.74	95.71	67.71	93.62	78.94	64.08	75.8	74.01
Statistical analysis:
Column B	...w/o tHMGR		Column C	...w/o CAS1		Column D	...w/o SMT1		Column E	...w/o SMO1
vs.	vs.		vs.	vs.		vs.	vs.		vs.	vs.
Column A	tHMGR to 24ISO		Column A	tHMGR to 24ISO		Column A	tHMGR to 24ISO		Column A	tHMGR to 24ISO
Unpaired t test			Unpaired t test			Unpaired t test			Unpaired t test
P value	0.006		P value	0.2208		P value	0.1714		P value	0.3365
P value summary	**		P value summary	ns		P value summary	ns		P value summary	ns
Significantly different (P < 0.05)?	Yes		Significantly different (P < 0.05)?	No		Significantly different (P < 0.05)?	No		Significantly different (P < 0.05)?	No
One- or two-tailed P value?	Two-tailed		One- or two-tailed P value?	Two-tailed		One- or two-tailed P value?	Two-tailed		One- or two-tailed P value?	Two-tailed
t, df	t=5.328, df=4		t, df	t=1.449, df=4		t, df	t=1.664, df=4		t, df	t=1.091, df=4
Column F	...w/o CPI		Column H	...w/o C14-R		Column G	...w/o CYP51G1		Column I	...w/o 8,7SI
vs.	vs.		vs.	vs.		vs.	vs.		vs.	vs.
Column A	tHMGR to 24ISO		Column A	tHMGR to 24ISO		Column A	tHMGR to 24ISO		Column A	tHMGR to 24ISO
Unpaired t test			Unpaired t test			Unpaired t test			Unpaired t test
P value	0.1706		P value	0.0985		P value	0.2241		P value	0.1767
P value summary	ns		P value summary	ns		P value summary	ns		P value summary	ns
Significantly different (P < 0.05)?	No		Significantly different (P < 0.05)?	No		Significantly different (P < 0.05)?	No		Significantly different (P < 0.05)?	No
One- or two-tailed P value?	Two-tailed		One- or two-tailed P value?	Two-tailed		One- or two-tailed P value?	Two-tailed		One- or two-tailed P value?	Two-tailed
t, df	t=1.668, df=4		t, df	t=2.145, df=4		t, df	t=1.437, df=4		t, df	t=1.638, df=4
Column J	...w/o SMO2		Column K	...w/o DWF7		Column L	...w/o DWF5		Column M	...w/o ERG28
vs.	vs.		vs.	vs.		vs.	vs.		vs.	vs.
Column A	tHMGR to 24ISO		Column A	tHMGR to 24ISO		Column A	tHMGR to 24ISO		Column A	tHMGR to 24ISO
Unpaired t test			Unpaired t test			Unpaired t test			Unpaired t test
P value	0.0036		P value	0.0312		P value	0.018		P value	0.5255
P value summary	**		P value summary	*		P value summary	*		P value summary	ns
Significantly different (P < 0.05)?	Yes		Significantly different (P < 0.05)?	Yes		Significantly different (P < 0.05)?	Yes		Significantly different (P < 0.05)?	No
One- or two-tailed P value?	Two-tailed		One- or two-tailed P value?	Two-tailed		One- or two-tailed P value?	Two-tailed		One- or two-tailed P value?	Two-tailed
t, df	t=6.124, df=4		t, df	t=3.256, df=4		t, df	t=3.868, df=4		t, df	t=0.6948, df=4
Column N	...w/o 3βHSD/D1
vs.	vs.
Column A	tHMGR to 24ISO
Unpaired t test
P value	0.1166
P value summary	ns
Significantly different (P < 0.05)?	No
One- or two-tailed P value?	Two-tailed
t, df	t=1.996, df=4

## Sheet: Fig. 6b
Figure 6b: Relative levels of identified compounds in GC-MS chromatograms of N. benthamiana and S. cerevisiae upon co-expression of genes from P. pruinosa (Pp) Peak areas were normalised to internal standard and sample dry weight (either N. benthamiana leaf dry weight or yeast dry cell weight) and converted to relative amounts by setting the highest mean value of each compound for each host organ…
S. cerevisiae
			Compound 2		Compound 6		Compound 7		Compound 8		Compound 10		Compound 11		Compound 12		Compound 14		Compound 15
			24-Methyldesmosterol		Ergosta-5,7,24-trien-3β-ol		Ergosta-5,25-diene-3β,24ξ-diol (physalindicanol A)		Ergosta-5,24(28)-diene-3β,25-diol (physalindicanol B)		(22R)-ergosta-5,24-diene-3β,22-diol		(22R)-Ergosta-5,7,24-triene-3β,22-diol		(22R)-Ergosta-5,24(28)-diene-3β,22,25-triol (phyministerol A)		(22R)-Ergosta-5,24-diene-1α,3β,22-triol		(22R)-Ergosta-5,24(28)-diene-1α,3β,22,25-tetrol
Strain	Genes	Replicate	Sample	Mean	Sample	Mean	Sample	Mean	Sample	Mean	Sample	Mean	Sample	Mean	Sample	Mean	Sample	Mean	Sample	Mean
KMY71	24ISO	1	114.234		79.092		0		0		0		0		0		0		0
		2	95.4018	98.9841	103.383	88.673	0	0	0	0	0	0	0	0	0	0	0	0	0	0
		3	87.3161		83.5444		0		0		0		0		0		0		0
KMY78	CYP87G1	1	0		0		0		0		0		0		0		0		0
		2	0	0	0	0	0	0	0	0	0	0	0	0	0	0	0	0	0	0
		3	0		0		0		0		0		0		0		0		0
-	CYP88C7	1
	(not tested)	2
		3
-	CYP87G1+CYP88C7	1
	(not tested)	2
		3
KMY83	24ISO+CYP87G1	1	68.8884		88.0497		0		0		111.296		109.111		0		0		0
		2	78.6045	73.6997	92.17	87.2048	0	0	0	0	73.7096	100	80.1573	100	0	0	0	0	0	0
		3	73.6061		81.3948		0		0		114.995		110.731		0		0		0
KMY84	24ISO+CYP88C7	1	103.486		102.345		0		0		0		0		0		0		0
		2	99.1833	100	62.6682	89.9332	0	0	0	0	0	0	0	0	0	0	0	0	0	0
		3	97.3312		104.786		0		0		0		0		0		0		0
KMY75	24ISO+CYP87G1+CYP88C7	1	50.6495		42.8501		0		0		0		3.01122		0		82.0905		0
		2	64.9129	59.3104	116.377	100	0	0	0	0	26.06	31.7158	57.1553	47.8508	0	0	116.791	100	0	0
		3	62.3688		140.773		0		0		69.083		83.3858		0		101.119		0
N. benthamiana
			Compound 2		Compound 6		Compound 7		Compound 8		Compound 10		Compound 11		Compound 12		Compound 14		Compound 15
			24-Methyldesmosterol		Ergosta-5,7,24-trien-3β-ol		Ergosta-5,25-diene-3β,24ξ-diol (physalindicanol A)		Ergosta-5,24(28)-diene-3β,25-diol (physalindicanol B)		(22R)-ergosta-5,24-diene-3β,22-diol		(22R)-Ergosta-5,7,24-triene-3β,22-diol		(22R)-Ergosta-5,24(28)-diene-3β,22,25-triol (phyministerol A)		(22R)-Ergosta-5,24-diene-1α,3β,22-triol		(22R)-Ergosta-5,24(28)-diene-1α,3β,22,25-tetrol
		Replicate	Sample	Mean	Sample	Mean	Sample	Mean	Sample	Mean	Sample	Mean	Sample	Mean	Sample	Mean	Sample	Mean	Sample	Mean
	24ISO	1	116.545		0		90.6936		91.3134		0		0		0		0		0
		2	92.3066	100	0	0	116.872	100	120.007	100	0	0	0	0	0	0	0	0	0	0
		3	91.1486		0		92.4342		88.68		0		0		0		0		0
	CYP87G1	1	10.6661		0		1.58427		0		0		0		1.42679		0		0
		2	9.65083	10.7727	0	0	1.521	1.59162	0	0	0	0	0	0	0	1.49302	0	0	0	0
		3	12.0011		0		1.66959		0		0		0		3.05227		0		0
	CYP88C7	1	20.5128		0		3.05952		0		0		0		0		0		0
		2	16.3851	17.9088	0	0	2.8733	2.71224	0	0	0	0	0	0	0	0	0	0	0	0
		3	16.8286		0		2.20389		0		0		0		0		0		0
	CYP87G1+CYP88C7	1	10.911		0		1.51592		0		0		0		0		0		0
		2	16.0496	13.9732	0	0	1.3333	1.46935	0	0	0	0	0	0	0	0	0	0	0	0
		3	14.9589		0		1.55882		0		0		0		0		0		0
	24ISO+CYP87G1	1	40.1843		0		37.773		37.0809		112.934		0		90.8795		0		0
		2	39.8839	36.3232	0	0	35.3266	32.4988	34.4365	31.704	98.0034	100	0	0	108.208	100	0	0	0	0
		3	28.9013		0		24.3968		23.5947		89.0623		0		100.912		0		0
	24ISO+CYP88C7	1	97.0936		0		42.7779		38.2669		0		0		0		0		0
		2	75.853	84.66	0	0	42.8446	42.4552	41.8781	38.5765	0	0	0	0	0	0	0	0	0	0
		3	81.0336		0		41.7432		35.5845		0		0		0		0		0
	24ISO+CYP87G1+CYP88C7	1	29.8416		0		27.9596		28.3088		26.0862		0		4.16793		110.827		22.7356
		2	24.7574	29.8998	0	0	28.608	27.2955	26.6787	25.8381	23.9723	26.4765	0	0	14.5891	16.2459	73.0941	100	76.0044	100
		3	35.1003		0		25.3189		22.5268		29.3711		0		29.9805		116.079		201.26

## Sheet: Fig. 7d
Figure 7d: Quantification of withanoside V aglycon (16) upon co-expression of SDR in Nicotiana benthamiana Peak areas normalized to dry weight, internal standard and mean value of "no SDR" control (species-specific)
	Withania somnifera genes			Physalis pruinosa genes
Replicate	No SDR	WsSDR-a	WsSDR-b	No SDR	PpSDR-a	PpSDR-b
1	0.874701	3.60432	3.98458	0.972678	2.15548	0.847021
2	1.06227	3.30294	4.98211	1.09141	1.52232	1.03234
3	1.08339	4.28743	6.72648	1.73293	2.74066	1.35276
4	0.972256	7.78051	4.16913	0.60682	2.28015	1.04038
5	1.42317	11.9257	2.55808	0.841029	4.46685	0.921809
6	0.584217	10.1524	4.06051	0.75513	2.52873	0.890023

## Sheet: Fig. 8c
Figure 8c: Quantitative reverse transcription polymerase chain reaction analysis of target gene expression in silenced leaves Mean relative expression of each gene in the PDS-GFP control set to 100%, values in %
	24ISO relative expression		CYP87G1 relative expression		CYP88C7 relative expression		CYP749B2 relative expression		SDR relative expression
Replicate	PDS-GFP control	PDS-24ISO VIGS	PDS-GFP control	PDS-CYP87G1 VIGS	PDS-GFP control	PDS-CYP88C7 VIGS	PDS-GFP control	PDS-CYP749B2 VIGS	PDS-GFP control	PDS-SDR VIGS
1	108.607	9.58193	92.6189	0.651002	65.5531	4.22869	52.9962	2.17415	68.2025	2.77604
2	90.5846	32.3912	95.8648	2.20868	82.4267	0.87481	83.7398	1.0328	89.7877	6.42344
3	100.809	17.1925	111.516	0.78108	152.02	1.02486	163.264	6.69036	142.01	2.50851
Mean	100	19.7219	100	1.21359	100	2.04279	100	3.2991	100	3.90266

## Sheet: Fig. 8d
Figure 8d: Relative quantification of withaferin A levels in silenced plants Mean peak area from the PDS-GFP control normalised by the internal standard peak area and sample dry weight was set to 100%, values given in % Only replicates that showed a photobleaching phenotype as an indicator of successful silencing were evaluated. Comparable data was obtained in two independent experiments.
Replicate	PDS-GFP control	PDS-24ISO VIGS	PDS-CYP87G1 VIGS	PDS-CYP88C7 VIGS	PDS-CYP749B2 VIGS	PDS-SDR VIGS
1	88.5846	11.2393	4.88545	6.32995	4.85012	68.9392
2	142.611	21.3384	5.76758	3.78117	10.9159	54.4582
3	68.8048	44.7365	2.95292	0.355127	8.57666	51.567
4		11.4958	8.08313	5.61669	14.0453	159.221
5			13.8576	1.99886	16.7046	196.046
6					13.9202
Mean	100	22.2025	7.10934	3.61636	11.5021	106.046

## Sheet: Supplementary Fig. 18
Supplementary Fig. 18. Protein sequence identity matrix of the CYPs identified in the withanolide gene clusters.
query	DsCYP749B-a	DsCYP749B-b	DsCYP87G-a	DsCYP87G-b	DsCYP88C-a	DsCYP88C-b	DsCYP88C-c	DsCYP88C-d	DsCYP88C-e	DwCYP749B-a	DwCYP749B-b	DwCYP87G-a	DwCYP87G-b	DwCYP88C-a	DwCYP88C-b	DwCYP88C-c	DwCYP88C-d	DwCYP88C-e	PfCYP749B-a	PfCYP749B-b	PfCYP87G-a	PfCYP87G-b	PfCYP88C-a	PfCYP88C-b	PfCYP88C-c	PfCYP88C-d	PfCYP88C-e	PgCYP749B-a	PgCYP749B-b	PgCYP87G-a	PgCYP87G-b	PgCYP88C-a	PgCYP88C-b	PgCYP88C-c	PgCYP88C-d	PgCYP88C-e	PpCYP749B-a	PpCYP749B-b	PpCYP87G-a	PpCYP87G-b	PpCYP88C-a	PpCYP88C-b	PpCYP88C-c	PpCYP88C-d	PpCYP88C-e	WsCYP749B-a	WsCYP749B-b	WsCYP87G-a	WsCYP87G-b
DsCYP749B-a	100	80.096	23.077	21.267	24.064	23.232	23.011	23.274	22.713	98.077	79.616	21.176	39.13	24.064	23.232	21.483	23.018	23.028	87.74	86.058	21.495	22.624	22.0675	22.785	24.479	22.591	22.278	87.981	86.058	21.028	22.172	21.8155	22.785	24.479	22.251	22.5985	87.981	86.058	21.028	22.172	21.8155	22.785	24.479	22.251	22.5985	90.144	81.864	39.13	39.13
DsCYP749B-b	80.096	100	25.097	24.893	21.951	25.062	21.446	24.876	24.45	80.336	92.469	24.157	21.304	21.951	25.062	21.588	25.124	23.716	76.2	77.453	23.664	24.686	22.222	24.065	22.356	22.647	24.444	75.992	77.244	24.046	24.268	21.975	24.065	22.596	24.691	22.647	75.992	77.244	24.046	24.268	21.975	24.065	22.596	24.691	22.647	77.244	73.753	25.092	21.522
DsCYP87G-a	23.077	25.097	100	97.155	27.714	27.865	25.282	27.64	28.205	22.449	21.384	98.63	95.68	27.714	27.64	25.778	27.416	27.945	22.672	22.581	93.133	93.363	26.179	27.416	27.679	27.103	26.802	21.862	22.581	93.562	92.208	26.179	27.416	27.679	26.802	26.402	21.862	22.581	93.562	92.208	26.179	27.416	27.679	26.802	26.402	22.672	24	94.6	93.534
DsCYP87G-b	21.267	24.893	97.155	100	26.496	27.447	24.622	27.313	26.94	22.172	20.87	98.082	97.679	27.252	27.234	25.431	27.093	27.972	22.49	23.457	92.421	93.038	25.45	27.115	27.2715	26.651	26.726	21.687	23.457	93.263	92.827	25.45	27.115	27.088	26.726	25.968	21.687	23.457	93.263	92.827	25.45	27.115	27.088	26.726	25.968	21.973	24	93.46	94.093
DsCYP88C-a	24.064	21.951	27.714	26.496	100	56.442	54.227	54.601	84.44	24.599	20.69	26.371	27.477	98.34	56.442	53.814	54.397	84.647	23.529	22.222	27.045	26.424	53.002	55.01	89.648	78.675	53.988	23.958	22.222	26.818	26.651	53.209	55.215	89.441	53.988	79.089	23.958	22.222	26.818	26.651	53.209	55.215	89.441	53.988	79.089	24.084	23.977	26.424	26.282
DsCYP88C-b	23.232	25.062	27.865	27.447	56.442	100	59.381	94.824	53.579	22.807	22.846	26.121	27.766	56.851	99.586	58.969	95.238	53.988	21.97	22.428	27.395	26.233	57.732	92.34	56.531	53.265	90.476	22.874	22.428	27.1745	26.233	57.938	92.34	56.327	90.476	53.878	22.874	22.428	27.1745	26.233	57.938	92.34	56.327	90.476	53.878	21.97	27.485	27.74	27.331
DsCYP88C-c	23.011	21.446	25.282	24.622	54.227	59.381	100	58.351	52.479	20.96	20.388	23.797	24.837	55.252	59.175	98.539	58.763	52.842	20.101	21.311	25.513	23.593	84.551	59.381	54.832	53.474	58.264	21.066	22.951	25.2975	24.026	84.76	58.969	55.042	58.058	53.684	21.066	22.951	25.2975	24.026	84.76	58.969	55.042	58.058	53.684	20.698	21.026	25.27	25.27
DsCYP88C-d	23.274	24.876	27.64	27.313	54.601	94.824	58.351	100	52.761	23.214	23.061	26.121	27.332	55.215	94.41	57.938	98.758	52.761	22.506	22.653	27.6365	26.711	56.907	92.133	55.306	53.061	90.89	22.718	22.653	27.415	26.711	57.113	91.718	55.102	91.304	53.673	22.718	22.653	27.415	26.711	57.113	91.718	55.102	91.304	53.673	22.251	26.901	27.533	27.391
DsCYP88C-e	22.713	24.45	28.205	26.94	84.44	53.579	52.479	52.761	100	26.882	22.963	27.513	28.205	84.855	53.579	52.066	52.761	96.195	23.276	21.338	28.211	27.529	52.784	52.965	83.333	79.325	52.147	22.611	21.338	27.982	27.765	52.577	53.17	83.75	52.147	79.536	22.611	21.338	27.982	27.765	52.577	53.17	83.75	52.147	79.536	22.785	23.762	27.506	26.94
DwCYP749B-a	98.077	80.336	22.449	22.172	24.599	22.807	20.96	23.214	26.882	100	79.137	21.176	39.13	24.599	22.807	21.684	23.469	27.419	87.74	86.058	21.7125	22.624	23.172	22.704	25	24.211	22.959	87.5	86.058	22.368	22.172	22.564	22.704	25	22.959	23.043	87.5	86.058	22.368	22.172	22.564	22.704	25	22.959	23.043	89.663	81.864	39.13	39.13
DwCYP749B-b	79.616	92.469	21.384	20.87	20.69	22.846	20.388	23.061	22.963	79.137	100	21.469	20.87	20.69	22.846	20.631	23.061	22.963	75.634	77.583	23.346	23.176	21.975	23.327	20.723	20.45	23.124	75.828	77.193	22.957	22.747	21.728	23.327	20.964	23.124	20.245	75.828	77.193	22.957	22.747	21.728	23.327	20.964	23.124	20.245	77.583	72.495	24.06	20.89
DwCYP87G-a	21.176	24.157	98.63	98.082	26.371	26.121	23.797	26.121	27.513	21.176	21.469	100	97.534	26.371	25.858	24.332	25.858	27.513	21.765	21.176	93.169	93.425	25.067	25.594	26.632	26.455	24.802	21.176	21.176	93.716	92.877	25.067	25.594	26.632	24.802	25.661	21.176	21.176	93.716	92.877	25.067	25.594	26.632	24.802	25.661	20.93	22.989	94.247	94.795
DwCYP87G-b	39.13	21.304	95.68	97.679	27.477	27.766	24.837	27.332	28.205	39.13	20.87	97.534	100	27.477	27.549	25.652	27.115	28.205	42.105	23.457	92.739	92.647	25.682	27.549	27.679	26.879	26.998	42.105	23.457	93.154	91.736	25.682	27.549	27.679	26.998	26.196	42.105	23.457	93.154	91.736	25.682	27.549	27.679	26.998	26.196	39.13	26.316	93.555	93.388
DwCYP88C-a	24.064	21.951	27.714	27.252	98.34	56.851	55.252	55.215	84.855	24.599	20.69	26.371	27.477	100	56.851	54.832	55.01	85.477	23.529	22.222	27.045	26.424	54.167	55.215	90.683	79.503	54.397	23.958	22.222	26.818	26.651	54.375	55.419	90.476	54.397	79.917	23.958	22.222	26.818	26.651	54.375	55.419	90.476	54.397	79.917	24.084	24.561	26.424	26.282
DwCYP88C-b	23.232	25.062	27.64	27.234	56.442	99.586	59.175	94.41	53.579	22.807	22.846	25.858	27.549	56.851	100	58.763	94.824	53.988	21.97	22.428	26.9545	26.233	57.526	92.133	56.531	53.265	90.269	22.874	22.428	26.7345	26.233	57.732	92.133	56.327	90.269	53.878	22.874	22.428	26.7345	26.233	57.732	92.133	56.327	90.269	53.878	28.042	27.485	27.517	27.119
DwCYP88C-c	21.483	21.588	25.778	25.431	53.814	58.969	98.539	57.938	52.066	21.684	20.631	24.332	25.652	54.832	58.763	100	58.351	52.632	20.101	21.311	26.3175	24.406	84.551	58.969	54.412	53.263	57.851	21.066	22.951	26.1025	24.838	84.76	58.557	54.622	57.645	53.474	21.066	22.951	26.1025	24.838	84.76	58.557	54.622	57.645	53.474	21.197	21.374	26.078	26.078
DwCYP88C-d	23.018	25.124	27.416	27.093	54.397	95.238	58.763	98.758	52.761	23.469	23.061	25.858	27.115	55.01	94.824	58.351	100	52.761	21.739	22.449	27.193	26.269	57.32	92.547	55.102	53.265	91.304	22.11	22.449	26.9705	26.269	57.526	92.133	54.898	91.718	53.878	22.11	22.449	26.9705	26.269	57.526	92.133	54.898	91.718	53.878	21.995	27.485	27.093	27.391
DwCYP88C-e	23.028	23.716	27.945	27.972	84.647	53.988	52.842	52.761	96.195	27.419	22.963	27.513	28.205	85.477	53.988	52.632	52.761	100	23.707	22.397	27.955	27.529	52.818	52.965	83.542	79.114	52.352	22.93	22.397	27.727	27.918	52.61	53.17	83.125	52.352	79.325	22.93	22.397	27.727	27.918	52.61	53.17	83.125	52.352	79.325	23.101	26.341	27.506	27.972
PfCYP749B-a	87.74	76.2	22.672	22.49	23.529	21.97	20.101	22.506	23.276	87.74	75.634	21.765	42.105	23.529	21.97	20.101	21.739	23.707	100	91.406	20.732	22.892	21.173	21.538	23.3545	21.477	20.859	98.438	91.211	36.842	22.892	20.918	21.538	23.3545	20.859	20.949	98.438	91.211	36.842	22.892	20.918	21.538	23.3545	20.859	20.949	88.281	83.367	42.105	42.105
PfCYP749B-b	86.058	77.453	22.581	23.457	22.222	22.428	21.311	22.653	21.338	86.058	77.583	21.176	23.457	22.222	22.428	21.311	22.449	22.397	91.406	100	31.579	26.316	21.429	22.445	19.949	21.477	21.633	91.797	99.414	36.842	26.316	21.173	22.081	19.949	21.633	20.805	91.797	99.414	36.842	26.316	21.173	22.081	19.949	21.633	20.805	87.5	82.213	42.105	22.449
PfCYP87G-a	21.495	23.664	93.133	92.421	27.045	27.395	25.513	27.6365	28.211	21.7125	23.346	93.169	92.739	27.045	26.9545	26.3175	27.193	27.955	20.732	31.579	100	93.92	25.566	27.395	27.703	26.977	26.949	19.919	31.579	98.967	93.3615	25.6505	27.395	27.703	26.949	26.512	19.919	31.579	98.967	93.3615	25.6505	27.395	27.703	26.949	26.512	30.435	22.807	94.215	92.547
PfCYP87G-b	22.624	24.686	93.363	93.038	26.424	26.233	23.593	26.711	27.529	22.624	23.176	93.425	92.647	26.424	26.233	24.406	26.269	27.529	22.892	26.316	93.92	100	25.397	26.84	27.907	25.658	25.503	22.088	26.316	93.711	98.947	25.397	26.84	27.907	25.727	25.219	22.088	26.316	93.711	98.947	25.397	26.84	27.907	25.727	25.219	22.727	38.462	92.647	92.227
PfCYP88C-a	22.0675	22.222	26.179	25.45	53.002	57.732	84.551	56.907	52.784	23.172	21.975	25.067	25.682	54.167	57.526	84.551	57.32	52.818	21.173	21.429	25.566	25.397	100	57.938	53.333	52.61	57.231	21.628	21.883	25.4245	25.624	99.371	57.938	53.542	57.231	53.027	21.628	21.883	25.4245	25.624	99.371	57.938	53.542	57.231	53.027	21.642	22.308	25.901	26.364
PfCYP88C-b	22.785	24.065	27.416	27.115	55.01	92.34	59.381	92.133	52.965	22.704	23.327	25.594	27.549	55.215	92.133	58.969	92.547	52.965	21.538	22.445	27.395	26.84	57.938	100	55.51	53.469	94.824	22.619	21.868	27.1745	26.84	58.144	99.586	55.306	94.617	54.082	22.619	21.868	27.1745	26.84	58.144	99.586	55.306	94.617	54.082	21.883	22.194	27.332	27.412
PfCYP88C-c	24.479	22.356	27.679	27.2715	89.648	56.531	54.832	55.306	83.333	25	20.723	26.632	27.679	90.683	56.531	54.412	55.102	83.542	23.3545	19.949	27.703	27.907	53.333	55.51	100	80	54.545	23.54	19.949	27.477	27.64	53.542	55.714	98.958	54.132	80.417	23.54	19.949	27.477	27.64	53.542	55.714	98.958	54.132	80.417	21.303	22.749	27.027	28.062
PfCYP88C-d	22.591	22.647	27.103	26.651	78.675	53.265	53.474	53.061	79.325	24.211	20.45	26.455	26.879	79.503	53.265	53.263	53.265	79.114	21.477	21.477	26.977	25.658	52.61	53.469	80	100	52.273	22.148	21.477	26.744	25.877	52.401	53.673	79.792	52.273	98.309	22.148	21.477	26.744	25.877	52.401	53.673	79.792	52.273	98.309	22.91	21.091	26.974	26.974
PfCYP88C-e	22.278	24.444	26.802	26.726	53.988	90.476	58.264	90.89	52.147	22.959	23.124	24.802	26.998	54.397	90.269	57.851	91.304	52.352	20.859	21.633	26.949	25.503	57.231	94.824	54.545	52.273	100	21.818	21.944	26.726	26.222	57.438	95.238	53.926	99.379	52.893	21.818	21.944	26.726	26.222	57.438	95.238	53.926	99.379	52.893	22.468	26.901	26.949	26.339
PgCYP749B-a	87.981	75.992	21.862	21.687	23.958	22.874	21.066	22.718	22.611	87.5	75.828	21.176	42.105	23.958	22.874	21.066	22.11	22.93	98.438	91.797	19.919	22.088	21.628	22.619	23.54	22.148	21.818	100	91.602	36.842	22.088	21.374	22.269	24.121	21.818	21.739	100	91.602	36.842	22.088	21.374	22.269	24.121	21.818	21.739	88.672	83.367	42.105	42.105
PgCYP749B-b	86.058	77.244	22.581	23.457	22.222	22.428	22.951	22.653	21.338	86.058	77.193	21.176	23.457	22.222	22.428	22.951	22.449	22.397	91.211	99.414	31.579	26.316	21.883	21.868	19.949	21.477	21.944	91.602	100	36.842	26.316	21.628	22.445	19.949	22.044	20.805	91.602	100	36.842	26.316	21.628	22.445	19.949	22.044	20.805	87.305	81.818	42.105	22.449
PgCYP87G-a	21.028	24.046	93.562	93.263	26.818	27.1745	25.2975	27.415	27.982	22.368	22.957	93.716	93.154	26.818	26.7345	26.1025	26.9705	27.727	36.842	36.842	98.967	93.711	25.4245	27.1745	27.477	26.744	26.726	36.842	36.842	100	93.154	25.4245	27.1745	27.477	26.3675	26.279	36.842	36.842	100	93.154	25.4245	27.1745	27.477	26.3675	26.279	34.783	24.561	94.835	93.168
PgCYP87G-b	22.172	24.268	92.208	92.827	26.651	26.233	24.026	26.711	27.765	22.172	22.747	92.877	91.736	26.651	26.233	24.838	26.269	27.918	22.892	26.316	93.3615	98.947	25.624	26.84	27.64	25.877	26.222	22.088	26.316	93.154	100	25.624	26.84	27.865	26.444	25.439	22.088	26.316	93.154	100	25.624	26.84	27.865	26.444	25.439	22.727	38.462	92.292	91.736
PgCYP88C-a	21.8155	21.975	26.179	25.45	53.209	57.938	84.76	57.113	52.577	22.564	21.728	25.067	25.682	54.375	57.732	84.76	57.526	52.61	20.918	21.173	25.6505	25.397	99.371	58.144	53.542	52.401	57.438	21.374	21.628	25.4245	25.624	100	58.144	53.75	57.438	52.818	21.374	21.628	25.4245	25.624	100	58.144	53.75	57.438	52.818	21.393	22.051	25.901	26.364
PgCYP88C-b	22.785	24.065	27.416	27.115	55.215	92.34	58.969	91.718	53.17	22.704	23.327	25.594	27.549	55.419	92.133	58.557	92.133	53.17	21.538	22.081	27.395	26.84	57.938	99.586	55.714	53.673	95.238	22.269	22.445	27.1745	26.84	58.144	100	55.51	95.031	54.286	22.269	22.445	27.1745	26.84	58.144	100	55.51	95.031	54.286	21.883	22.194	27.332	27.43
PgCYP88C-c	24.479	22.596	27.679	27.088	89.441	56.327	55.042	55.102	83.75	25	20.964	26.632	27.679	90.476	56.327	54.622	54.898	83.125	23.3545	19.949	27.703	27.907	53.542	55.306	98.958	79.792	53.926	24.121	19.949	27.477	27.865	53.75	55.51	100	53.926	80.208	24.121	19.949	27.477	27.865	53.75	55.51	100	53.926	80.208	21.554	22.749	27.027	28.062
PgCYP88C-d	22.251	24.691	26.802	26.726	53.988	90.476	58.058	91.304	52.147	22.959	23.124	24.802	26.998	54.397	90.269	57.645	91.718	52.352	20.859	21.633	26.949	25.727	57.231	94.617	54.132	52.273	99.379	21.818	22.044	26.3675	26.444	57.438	95.031	53.926	100	52.893	21.818	22.044	26.3675	26.444	57.438	95.031	53.926	100	52.893	21.374	26.901	26.949	26.339
PgCYP88C-e	22.5985	22.647	26.402	25.968	79.089	53.878	53.684	53.673	79.536	23.043	20.245	25.661	26.196	79.917	53.878	53.474	53.878	79.325	20.949	20.805	26.512	25.219	53.027	54.082	80.417	98.309	52.893	21.739	20.805	26.279	25.439	52.818	54.286	80.208	52.893	100	21.739	20.805	26.279	25.439	52.818	54.286	80.208	52.893	100	22.794	20.727	26.316	26.316
PpCYP749B-a	87.981	75.992	21.862	21.687	23.958	22.874	21.066	22.718	22.611	87.5	75.828	21.176	42.105	23.958	22.874	21.066	22.11	22.93	98.438	91.797	19.919	22.088	21.628	22.619	23.54	22.148	21.818	100	91.602	36.842	22.088	21.374	22.269	24.121	21.818	21.739	100	91.602	36.842	22.088	21.374	22.269	24.121	21.818	21.739	88.672	83.367	42.105	42.105
PpCYP749B-b	86.058	77.244	22.581	23.457	22.222	22.428	22.951	22.653	21.338	86.058	77.193	21.176	23.457	22.222	22.428	22.951	22.449	22.397	91.211	99.414	31.579	26.316	21.883	21.868	19.949	21.477	21.944	91.602	100	36.842	26.316	21.628	22.445	19.949	22.044	20.805	91.602	100	36.842	26.316	21.628	22.445	19.949	22.044	20.805	87.305	81.818	42.105	22.449
PpCYP87G-a	21.028	24.046	93.562	93.263	26.818	27.1745	25.2975	27.415	27.982	22.368	22.957	93.716	93.154	26.818	26.7345	26.1025	26.9705	27.727	36.842	36.842	98.967	93.711	25.4245	27.1745	27.477	26.744	26.726	36.842	36.842	100	93.154	25.4245	27.1745	27.477	26.3675	26.279	36.842	36.842	100	93.154	25.4245	27.1745	27.477	26.3675	26.279	34.783	24.561	94.835	93.168
PpCYP87G-b	22.172	24.268	92.208	92.827	26.651	26.233	24.026	26.711	27.765	22.172	22.747	92.877	91.736	26.651	26.233	24.838	26.269	27.918	22.892	26.316	93.3615	98.947	25.624	26.84	27.64	25.877	26.222	22.088	26.316	93.154	100	25.624	26.84	27.865	26.444	25.439	22.088	26.316	93.154	100	25.624	26.84	27.865	26.444	25.439	22.727	38.462	92.292	91.736
PpCYP88C-a	21.8155	21.975	26.179	25.45	53.209	57.938	84.76	57.113	52.577	22.564	21.728	25.067	25.682	54.375	57.732	84.76	57.526	52.61	20.918	21.173	25.6505	25.397	99.371	58.144	53.542	52.401	57.438	21.374	21.628	25.4245	25.624	100	58.144	53.75	57.438	52.818	21.374	21.628	25.4245	25.624	100	58.144	53.75	57.438	52.818	21.393	22.051	25.901	26.364
PpCYP88C-b	22.785	24.065	27.416	27.115	55.215	92.34	58.969	91.718	53.17	22.704	23.327	25.594	27.549	55.419	92.133	58.557	92.133	53.17	21.538	22.081	27.395	26.84	57.938	99.586	55.714	53.673	95.238	22.269	22.445	27.1745	26.84	58.144	100	55.51	95.031	54.286	22.269	22.445	27.1745	26.84	58.144	100	55.51	95.031	54.286	21.883	22.194	27.332	27.43
PpCYP88C-c	24.479	22.596	27.679	27.088	89.441	56.327	55.042	55.102	83.75	25	20.964	26.632	27.679	90.476	56.327	54.622	54.898	83.125	23.3545	19.949	27.703	27.907	53.542	55.306	98.958	79.792	53.926	24.121	19.949	27.477	27.865	53.75	55.51	100	53.926	80.208	24.121	19.949	27.477	27.865	53.75	55.51	100	53.926	80.208	21.554	22.749	27.027	28.062
PpCYP88C-d	22.251	24.691	26.802	26.726	53.988	90.476	58.058	91.304	52.147	22.959	23.124	24.802	26.998	54.397	90.269	57.645	91.718	52.352	20.859	21.633	26.949	25.727	57.231	94.617	54.132	52.273	99.379	21.818	22.044	26.3675	26.444	57.438	95.031	53.926	100	52.893	21.818	22.044	26.3675	26.444	57.438	95.031	53.926	100	52.893	21.374	26.901	26.949	26.339
PpCYP88C-e	22.5985	22.647	26.402	25.968	79.089	53.878	53.684	53.673	79.536	23.043	20.245	25.661	26.196	79.917	53.878	53.474	53.878	79.325	20.949	20.805	26.512	25.219	53.027	54.082	80.417	98.309	52.893	21.739	20.805	26.279	25.439	52.818	54.286	80.208	52.893	100	21.739	20.805	26.279	25.439	52.818	54.286	80.208	52.893	100	22.794	20.727	26.316	26.316
WsCYP749B-a	90.144	77.244	22.672	21.973	24.084	21.97	20.698	22.251	22.785	89.663	77.583	20.93	39.13	24.084	28.042	21.197	21.995	23.101	88.281	87.5	30.435	22.727	21.642	21.883	21.303	22.91	22.468	88.672	87.305	34.783	22.727	21.393	21.883	21.554	21.374	22.794	88.672	87.305	34.783	22.727	21.393	21.883	21.554	21.374	22.794	100	86.585	39.13	39.13
WsCYP749B-b	81.864	73.753	24	24	23.977	27.485	21.026	26.901	23.762	81.864	72.495	22.989	26.316	24.561	27.485	21.374	27.485	26.341	83.367	82.213	22.807	38.462	22.308	22.194	22.749	21.091	26.901	83.367	81.818	24.561	38.462	22.051	22.194	22.749	26.901	20.727	83.367	81.818	24.561	38.462	22.051	22.194	22.749	26.901	20.727	86.585	100	42.105	26.316
WsCYP87G-a	39.13	25.092	94.6	93.46	26.424	27.74	25.27	27.533	27.506	39.13	24.06	94.247	93.555	26.424	27.517	26.078	27.093	27.506	42.105	42.105	94.215	92.647	25.901	27.332	27.027	26.974	26.949	42.105	42.105	94.835	92.292	25.901	27.332	27.027	26.949	26.316	42.105	42.105	94.835	92.292	25.901	27.332	27.027	26.949	26.316	39.13	42.105	100	94.179
WsCYP87G-b	39.13	21.522	93.534	94.093	26.282	27.331	25.27	27.391	26.94	39.13	20.89	94.795	93.388	26.282	27.119	26.078	27.391	27.972	42.105	22.449	92.547	92.227	26.364	27.412	28.062	26.974	26.339	42.105	22.449	93.168	91.736	26.364	27.43	28.062	26.339	26.316	42.105	22.449	93.168	91.736	26.364	27.43	28.062	26.339	26.316	39.13	26.316	94.179	100
WsCYP87G-c	39.13	25.322	93	93.471	33.333	40	34.286	35.135	41.935	39.13	23.715	94.495	93.355	33.333	40	38.889	35.135	41.935	42.105	26.316	91.667	90.909	38.71	35.714	41.935	35.593	43.333	42.105	26.316	92	90.82	38.71	35.714	41.935	43.333	35.593	42.105	26.316	92	90.82	38.71	35.714	41.935	43.333	35.593	39.13	28.07	94.631	98.033
WsCYP88C-a	23.529	22.249	27.233	27.015	87.967	55.01	53.361	53.579	82.046	24.064	21.235	26.823	27.233	89.212	55.01	53.151	53.374	81.42	22.826	19.121	26.957	26.201	51.042	53.783	92.5	78.75	52.147	23.037	19.0965	27.174	26.419	51.25	53.988	92.292	52.147	79.167	23.037	19.0965	27.174	26.419	51.25	53.988	92.292	52.147	79.167	21.08	22.222	26.739	27.254
WsCYP88C-b	23.077	23.951	27.703	27.43	54.192	89.648	57.113	90.683	52.352	22.959	23.251	26.385	27.646	54.601	89.441	56.701	90.683	52.556	22.308	22.863	27.617	27.009	55.464	92.133	53.265	51.837	92.547	23.307	22.47	27.394	27.009	55.464	92.133	53.061	92.547	52.449	23.307	22.47	27.394	27.009	55.464	92.133	53.061	92.547	52.449	22.646	27.485	27.84	27.802
WsCYP88C-c	25.269	22.549	27.945	27.714	79.917	52.352	52.632	51.943	80.169	25.806	21.535	26.632	27.945	80.538	52.352	52	51.738	80.169	22.026	20.155	27.586	27.546	52.401	52.147	82.292	83.122	50.932	23.618	20.155	27.356	27.778	52.192	52.352	81.667	50.932	83.544	23.618	20.155	27.356	27.778	52.192	52.352	81.667	50.932	83.544	21.851	21.608	27.928	27.778
WsCYP88C-d	23.077	23.951	27.703	27.43	53.988	89.648	56.907	90.683	52.147	28.947	23.251	26.385	27.646	54.397	89.441	56.495	90.683	52.352	22.308	22.863	27.617	27.009	55.258	91.925	53.061	51.837	92.34	23.307	22.47	27.394	27.009	55.258	91.925	52.857	92.34	52.449	23.307	22.47	27.394	27.009	55.258	91.925	52.857	92.34	52.449	27.895	27.485	27.84	27.586
WsCYP749B-2a	87.26	78.079	22.709	23.457	20.635	22.081	19.672	21.739	20.382	87.26	76.998	24.432	23.457	20.635	21.827	19.853	21.483	21.451	89.844	92.969	22.353	26.316	21.463	21.374	18.939	21.053	20.865	89.844	92.773	36.842	26.316	21.22	21.374	19.444	20.865	20.395	89.844	92.773	36.842	26.316	21.22	21.374	19.444	20.865	20.395	89.062	83.992	42.105	42.105
WsCYP749B-2b	87.5	78.288	22.709	23.457	20.635	22.081	19.672	21.739	20.382	87.5	76.998	24.432	23.457	20.635	21.827	19.9	21.483	21.451	90.039	93.359	22.353	26.316	21.535	21.374	18.939	21.053	20.865	90.039	93.164	36.842	26.316	21.287	21.374	19.444	20.865	20.395	90.039	93.164	36.842	26.316	21.287	21.374	19.444	20.865	20.395	89.258	85.801	42.105	42.105
WsCYP749B-2c	86.058	77.035	23.108	23.868	21.164	22.251	22.936	21.907	20.701	86.058	76.023	21.765	42.105	21.164	21.995	22.936	22.165	21.767	88.867	91.992	22.745	26.316	24.303	21.538	19.494	21.382	21.026	88.867	91.797	36.842	26.316	23.904	21.538	19.494	21.026	20.724	88.867	91.797	36.842	26.316	23.904	21.538	19.494	21.026	20.724	88.086	83.004	42.105	42.105
WsCYP88C-2a	21.32	21.446	26.714	26.126	54.845	59.381	92.276	57.938	53.306	21.519	21	24.8	26.364	55.625	59.175	91.858	58.351	53.027	20.707	20.205	26.8625	24.831	87.265	58.969	55.417	53.236	58.471	20.972	20.205	26.6365	25.056	87.474	58.969	55.625	58.264	53.445	20.972	20.205	26.6365	25.056	87.474	58.969	55.625	58.264	53.445	20.647	21.429	26.351	26.577
WsCYP88C-2b	28.571	23.944	27.191	26.809	56.442	94.617	60	92.34	54.397	29.101	22.892	25.594	27.332	56.646	94.41	59.588	92.961	54.192	26.901	22.449	27.1745	26.087	58.763	93.996	56.939	54.082	91.304	28.042	22.449	26.9545	26.087	58.969	93.996	57.347	91.304	54.694	28.042	22.449	26.9545	26.087	58.969	93.996	57.347	91.304	54.694	28.042	27.485	27.549	27.234
WsCYP88C-2c	21.066	21.446	27.123	26.351	54.845	59.588	92.276	58.144	53.099	21.266	21	25.067	26.591	55.625	59.381	91.858	58.557	53.027	20.455	19.949	27.171	25.056	87.056	59.175	55.208	53.236	58.678	20.716	19.949	26.9455	25.282	87.265	59.175	55.417	58.471	53.445	20.716	19.949	26.9455	25.282	87.265	59.175	55.417	58.471	53.445	20.896	21.538	26.577	26.802
[truncated: 11 more columns]

## Sheet: Supplementary Fig. 25
Supplementary Fig. 25: Effect of virus-induced gene silencing in W. somnifera on withaferin A levels including additional controls Mean peak area of the GFP control normalized to internal standard peak area and sample dry weight was set to 100%, values given in % For each sample group, six plants were infiltrated; the sample size shown above the bars refers to the number of plants that showed a p…
Replicate	GFP control	PDS control	PDS-GFP control	PDS-24ISO VIGS	PDS-CYP87G1 VIGS	PDS-CYP88C7 VIGS	PDS-CYP749B2 VIGS	PDS-SDR VIGS
1	132.823	52.5485	46.8938	5.94973	2.5862	3.35087	2.56749	36.4941
2	136.754	59.7057	75.4934	11.2958	3.05317	2.00163	5.77851	28.8284
3	51.7433	54.189	36.423	23.6821	1.56318	0.187992	4.5402	27.2979
4	66.8183	53.3106		6.08549	4.27894	2.97329	7.43515	84.2865
5	72.9109	55.7931			7.33578	1.05813	8.84288	103.781
6	138.951						7.36892
Mean	100	55.1094	52.9367	11.7533	3.76346	1.91438	6.08886	56.1375

## Sheet: Supplementary Fig. 26a
Supplementary Fig. 26a: Mass spectrometry data of (putative) withanolides A, B and C in VIGS samples
Compound	Retention time (min)	Molecular formula	Calc. mass	Mass	ppm	Compound
A	6.9	C28H39O6+ [M+H]+	471.274	471.271	-7	Withaferin A
B	7.6	C28H39O6+ [M+H]+	471.274	471.275	1.5	Unidentified withanolide
C	8.2	C28H41O6+ [M+H]+	473.29	473.291	2.5	Unidentified withanolide

## Sheet: Supplementary Fig. 26b
Supplementary Fig. 26b: Relative quantification of metabolite levels of compounds A (withaferin A), B (putative withanolide), and C (putative withanolide) in silenced plants Mean peak area from the PDS-GFP control normalised by the internal standard peak area and sample dry weight was set to 100%, values given in % For each sample group, six plants were infiltrated; the sample size shown above th…
	PDS-GFP control			PDS-24ISO VIGS			PDS-CYP87G1 VIGS			PDS-CYP88C7 VIGS			PDS-CYP749B2 VIGS			PDS-SDR VIGS
Replicate	Compound A	Compound B	Compound C	Compound A	Compound B	Compound C	Compound A	Compound B	Compound C	Compound A	Compound B	Compound C	Compound A	Compound B	Compound C	Compound A	Compound B	Compound C
1	88.5846	86.3633	101.625	11.2393	8.60873	18.4905	4.88545	3.38399	6.99293	6.32995	14.923	10.6707	4.85012	10.2669	14.7177	68.9392	53.4515	42.101
2	142.611	123.731	108.906	21.3384	35.4199	33.3882	5.76758	9.27755	14.0647	3.78117	4.88943	7.63466	10.9159	17.2856	23.8902	54.4582	54.5469	45.2647
3	68.8048	89.9052	89.4694	44.7365	17.9364	31.7187	2.95292	5.18593	7.91842	0.355127	0.795628	1.49496	8.57666	16.8383	19.5549	51.567	51.5468	40.2545
4				11.4958	15.4532	20.2528	8.08313	3.40684	6.2281	5.61669	5.30172	10.7596	14.0453	30.4862	35.9667	159.221	79.682	60.602
5							13.8576	9.88274	16.9387	1.99886	3.89412	5.66986	16.7046	18.7987	20.535	196.046	121.888	113.843
6													13.9202	22.8352	23.4249
Mean	100	100	100	22.2025	19.3545	25.9626	7.10934	6.22741	10.4286	3.61636	5.96078	7.24596	11.5021	19.4185	23.0149	106.046	72.2231	60.4131
